# Supplementary material for: Scoping review of the association of plant-based diet quality with health outcomes
Source: Front Nutr. 2023 Aug 10;10:1211535. doi: 10.3389/fnut.2023.1211535 (PMC10447911; doi:10.3389/fnut.2023.1211535)
Supplement: Supplementary file 1 [file Table_1.XLSX]

## Sheet: Study Characteristics
	Rosenfeld RM, Juszczak HM, Wong MA. How the Quality of a Plant-Based Diet can Impact Health Outcomes: A Scoping Review of Prospective Cohort Studies
	Author	Year	Country	Title	Sample source	N	Design	Plant-based indices	Methods	Follow-up	Health outcomes measured
	Ait-Hadad	2022	France	Association of PDIs with asthma symptoms, as mediated by BMI	N = 5700 women the French Asthma-E3N study cohort (Women with no asthma symptoms in 2011 and in 2018 served as the reference group (n = 5149), and women with no symptoms in 2011 and at least one symptom in 2018 as “incident” (n = 551)	5700	Longitudinal	hPDI, uPDI Average of two validated semi-quantitative food history questionnaires administered in 1993 and 2005 Quintiles for each dietary index	Mediation analysis* Comparing quintiles to lowest (reference) Co-variates: Age, smoking, physical activity, education, marital status, and having farmer parents, BMI *The total effect represents the overall effect of the exposure (diet) on the disease (asthma); the indirect effect represents the effect passing through the mediator (body mass index); the direct effect represents the effect unexpla…	7 years	Asthma symptoms score used to measure asthma symptoms
Plant-based dietary indices and stress in female college students: a cross-sectional study	Alijuraiban	2022	Saudi Arabia	Associations of PDIs with psychological stress	N = 401 women Original cohort	401	Cross-sectional	PDI, hPDI, uPDI FFQ; 24-hour dietary recalls performed on 25% participants to validate FFQ data Quartiles for each dietary index	Multiple linear regression analyses Measuring mean differences in PSS-10 score with 1SD higher score of PDI, hPDI, uPDI Co-variates: age, marital status, education level, college, family income, medical conditions, previous weight loss, sleeping hours/day, duration of physical activity, BMI	NA	Psychological stress: PSS-10
Associations Among Plant-Based Dietary Indexes, the Dietary Inflammatory Index, and Inflammatory Potential in Female College Students In Saudi Arabia: A Cross-Sectional Study	Alijuraiban	2022	Saudi Arabia	Association of PDIs and hs-CRP	N = 401 women Original cohort (2019)	401	Cross-sectional	PDI, hPDI, uPDI FFQ Quartiles for each dietary index	Multilinear regression models Comparing per SD increases in dietary index Co-variates: age, marital status, education level, college, family income, medical condition, previous weight loss, sleeping, duration of physical activity, total energy intake/day, BMI	NA	hs-CRP: blood serum
Consumption of a Healthy Plant-based Diet is Associated With a Decreased Risk of Erectile Dysfunction: A Cross-sectional Study of the National Health and Nutrition Examination Survey	Aljuraiban	2020	UK, Japan, China, USA	Association of PDIs and blood pressure	N = 4,680 adults (M: 50.4%) INTERMAP cohort	4680	Cross-sectional	PDI, hPDI, uPDI 24-hour dietary recall	Multivariate linear regression Analysis per 1 SD or six indices points for each index Co-variates: age, sex, moderate or heavy physical activity, dietary supplement intake, 7-day alcohol intake, smoking status, total energy intake, history of cardiovascular diseases or diabetes mellitus, family history of hypertension, education level, use of antihypertensive, cardiovascular diseases or diabetes …	NA	Blood pressure: measured twice on four separate visits (total 8 measurements)
Quality of plant-based diets in relation to 10-year cardiovascular disease risk: the ATTICA cohort study	Amini	2021	Iran	Association of PDIs with metabolic syndrome	N=178 adults (M: 28.7%) Original cohort	178	Cross-sectional	PDI, hPDI, uPDI FFQ baseline Tertiles for each dietary index	Logistic multiple regression Comparing tertiles to lowest (reference) Co-variates: age, sex, smoking, physical activity, marital status, income level, BMI, total energy, diabetes, HTN, dyslipidemia	NA	Metabolic syndrome: defined as per NCEP-ATP III classification
A prospective study of healthful and unhealthful plant-based diet and risk of overall and cause-specific mortality	Anyene	2021	USA	Association of PDIs with breast cancer recurrence and mortality	N=3646 women with breast cancer Pathways study cohort (2005-2013)	3646	Longitudinal	PDI, hPDI, uPDI FFQ at diagnosis and 6-, 25-, and 72-month follow-up Quintiles Baseline analysis TDC analysis	Multivariable-adjusted Cox proportional hazards models Compared per 10-point increase in index score Co-variates: age at diagnosis, total energy intake, physical activity, race/ethnicity, education, menopausal status, smoking status, and stratified by tumor stage and ER status	Median follow up: 9.51 years	Breast cancer recurrence All-cause mortality Breast-cancer-specific mortality Non-breast-cancer mortality
	Asfura-Carrasco	2022	Spain	Association of PDIs and adequate micronutrient intake	N = 17,825 SUN project cohort	17825	Cross-sectional	PVG, hPVG, uPVG FFQ Tertiles for each dietary index	Multivariate logistic regression Comparing tertiles to lowest (reference) Co-variates: age, sex, supplement consumption, and total energy intake	NA	failing to meet the estimated average requirement (EAR) for ≥ 6 micronutrients
Prepregnancy adherence to plant-based diet indices and exploratory dietary patterns in relation to fecundability	Baden	2019	USA	Association of PDIs with mortality	N = 75,314 (M: 34.4%) NHS cohort; HPFS cohort	75314	Longitudinal	PDI, hPDI, uPDI FFQ every 4 years Quintiles for each dietary index Changes in FFQ were used for ultimate analysis	Multivariable-adjusted Cox proportional-hazards models Comparing quintiles to lowest (reference) Co-variates: age, initial plant-based diet index score, race, family history of myocardial infarction, diabetes, or cancer, aspirin use, multivitamins use, initial body mass index, menopausal status and hormone use in women, smoking status, initial and changes in each of smoking pack-years, physical a…	1,096,638 person-years of follow up 12-year follow up	Total mortality: defined as deaths attributable to any causes Cardiovascular mortality: ICD-8 codes 390-458 Cancer mortality: ICD-8 codes 140-207
Association of plant-based diet index with prostate cancer risk	Baden	2019	USA	Association of PDIs with biomarkers predictive of cardiometabolic disease	N = 831 women NHS II cohort	831	Cross-sectional Longitudinal	PDI, hPDI, uPDI FFQ at baseline and every 4 years Quintiles Baseline and follow up assessment Analysis with baseline FFQ (percentage change per 10-point increase in PDI score) Analysis with change in FFQ reported as graph (numbers are not reported)	Linear mixed effects models Multivariate general linear regression models Comparing per 10-point increase in PDI score Co-variates: age, time period, total energy intake, alcohol intake, smoking status, physical activity, menopausal status, postmenopausal hormone use, hypertension, and hypercholesterolemia, and BMI	Median follow up: 13 years	Leptin, sOB-R, RBP-4, IL-6 , total adiponectin, insulin, hsCRP: blood serum
The association of plant-based dietary patterns and psychological disorders among Iranian adults	Baden	2020	USA	Association of PDIs with physical and mental HRQoL	N= 102,074 women NHS (1992-2000) cohort; NHSII (1993-2001) cohort	102074	Longitudinal	PDI, hPDI, uPDI FFQ measured 2-years before the HRQoL then every 4 years	Multivariate linear regression using generalized estimating equation Comparing dietary index as continuous variable Associations between 4-year changes in PDIs and 4-year changes in HRQoL scores Co-variates: age, race, baseline corresponding plant-based diet indices, baseline corresponding HRQoL scores, baseline BMI, and baseline and changes in each of smoking status, menopausal status and postme…	8 years	Physical and mental HRQoL were measured by physical component score (PCS) and mental component score (MCS) of the 36-Item Short Form Health Survey
Pro-vegetarian food patterns and cardiometabolic risk in the PREDIMED-Plus study: a cross-sectional baseline analysis	Baden	2021	USA	Association of PDIs with stroke	N = 209,508 men and women (M: 20.7%) NHS (1984-2016) cohort; NHSII (1991-2017) cohort; Health Professionals Follow-Up Study (1986-2012) cohort	209508	Longitudinal	PDI, hPDI, uPDI FFQ every 2-4 years Most recent FFQ used in analysis Quintiles for each dietary index	Cox proportional hazards regression Comparing quintiles to lowest (reference) Co-variates: age, smoking status, alcohol intake, physical activity, multivitamin use, aspirin use, margarine intake, total energy intake, body mass index, postmenopausal hormone use (NHS and NHSII), oral contraceptive use (NHSII), hypertension, hypercholesterolemia, diabetes, antihypertensive use, and anticholesterol m…	2,089,048 person-years of follow-up	Strokes: self-reported in questionnaires and confirmed in medical record review (probable and confirmed strokes included)
	Bhupathiraju	2022	USA	Associations of PDIs and cardiometabolic risk factors in people of South Asian ancestry	N = 891 South Asian participants (M: 52.8%) Cohort from Mediators of Atherosclerosis in South Asians Living in America (MASALA) study	891	Longitudinal	PDI, hPDI, uPDI Semi-quantitative FFQ Quartiles for each dietary index	multivariable-adjusted models Comparing quartiles to lowest (reference) Co-variates: age, sex, study site, education, smoking status, alcohol, family history of diabetes, years lived in the United States, physical activity, diabetes medication use, cholesterol- lowering medication use, hypertension medication use, the sum of cultural traditional measures, total energy, BMI	median 5 year follow up	baseline measures of subclinical atherosclerosis, measures of glycemia and dyslipidemia, anthropometry, blood pressure, and computed tomography (CT) body composition measures. At follow-up (∼5 years after baseline), measures of body weight, fasting glucose, glycated hemoglobin (HbA1c), and serum lipids were obtained
Plasma metabolite profiles related to plant-based diets and the risk of type 2 diabetes	Bolori	2019	Iran	Association of PDIs with inflammatory factors	N = 240 obese or overweight women Original cohort	240	Cross-sectional	PDI, hPDI, uPDI FFQ Quartiles for each dietary index	Binary logistic regression Comparing quartiles to lowest (reference) Co-variates: age, waist circumference, hip circumference	NA	ELISA method used to measure serum liver enzymes and inflammatory factors
Degree of Adherence to Based Diet and Total and Cause-Specific Mortality: Prospective Cohort Study in the Million Veteran Program	Carto	2022	USA	Association of PDIs with erectile function	N = 2,549 men NHANES 2001-04 cohort	2549	Cross-sectional	PDI, hPDI FFQ	Multivariable adjusted logistic regression analysis Comparing per unit increase for dietary index Co-variates: age, BMI, race/ethnicity, HTN, history of DM, stroke, cancer, and smoking history	NA	Erectile dysfunction: survey (categorical variable: always=0; usually, sometimes, never=1)
	Chen	2022	China	Association of PDIs and body composition in children	N = 452 children (boys: 56.15%; mean age: 8 years old)	452	Cross-sectional	PDI, hPDI, uPDI FFQ Tertiles for each dietary index	Multivariate logistic regression Comparing tertiles to lowest (reference) Co-variates: age, sex, height, weight, delivery way, household income, parental education, physical activity, use of calcium and multi-vitamin supplements, dietary intake of energy	NA	Abdominal obesity defined as age- and sex-specific abdominal fat mass percentile ≥85th percentile
Plasma boron concentrations in the general population: a cross-sectional analysis of cardio-metabolic and dietary correlates	Chen	2018	Singapore, China	Association of PDIs with DM	N= 45,411 Chinese adults Singapore Chinese Health Study cohort	45411	Longitudinal	PDI, hPDI FFQ Quintiles for each dietary index	Cox proportional hazards models Comparing quintiles to lowest (reference) Co-variates: age at baseline interview, sex, dialect group, year of baseline interview, energy intake, BMI, physical activity, education, smoking, self-reported history of physician-diagnosed hypertension, and alcohol consumption,	Median follow-up: 11.1 years; 475,458 person-years of follow-up	Type 2 diabetes: self-reported
Plant-based diets and incident cardiovascular disease and all-cause mortality in African Americans: A cohort study	Chen	2021	USA	Association of PDIs with gestational diabetes	N=14,926 women NHSII (1991-2001) cohort	14926	Longitudinal	PDI, hPDI, uPDI FFQ every 4 years Quintiles Indices were cumulatively averaged for analysis	Log-binomial models with generalized estimating equations to calculate RRs Comparing quintiles to lowest (reference) Co-variates: age, parity, ethnicity, family history diabetes, tobacco use, physical activity, alcohol use, total energy intake, pre-pregnancy BMI	10 year follow up	Incident first time gestational diabetes: physician report and medical record review
The association between plant-based diet indices and metabolic syndrome in Iranian older adults	Daneshzad	2019	Iran	Association of PDIs with sleep and mental health in patient with diabetes	N = 230 women with diabetes Original cohort	230	Cross-sectional	PDI, hPDI, uPDI FFQ Tertiles	Binary logistic regression Comparing highest adherence of dietary index to lowest adherence (reference) Co-variates: age, BMI, physical activity, socioeconomic status, supplements consumption, vitamin D intake, energy intake, medications, lipid profile, blood pressure, sleep duration at night and nap time	NA	Sleep: PSQI Depression, Anxiety, Stress: twenty-one-item Depression, Anxiety, and Stress Scale
Plant-Based Dietary Patterns and Breast Cancer Recurrence and Survival in the Pathways Study	Daneshzad	2020	Iran	Association of maternal PDIs with growth of breastfed infants during first 4 months of life	N = 290 mother-infant pairs Original cohort	290	Cross-sectional	PDI, hPDI, uPDI FFQ of maternal diet at baseline Tertiles for each dietary index	Multivariate logistic regression Comparing tertiles to lowest (reference) Co-variates: birthday weight, age of mother, and energy intake of mother, maternal BMI, physical activity, socioeconomic status, the length and number of breastfeeding, mothers macronutrients intake and infants supplemental use	NA	Child growth was determined by reference growth curves for different indices such as weight for age, height for age, and head circumference for age
Quality of Plant-Based Diet and Risk of Total, Ischemic, and Hemorrhagic Stroke	Daneshzad	2021	Iran	Association of PDIs with CVD risk factors among women with DM	N = 230 diabetic women Original cohort	230	Cross-sectional	PDI, hPDI, uPDI FFQ baseline Tertiles for each dietary index	Binary logistic regression Comparing tertiles to lowest (reference) Co-variates: age, BMI, socioeconomic status, physical activity, energy, vitamin D, and supplement intake	NA	CVD risk factors were defined based on the ATPIII guidelines. Based on this panel, high risk on metabolic indicators was defined as follows: abdominal obesity (Waist Circumference ≥ 88cm in women), high serum triglycerides levels (≥ 150 mg/dL), elevated blood pressure (≥ 130/85 mmHg), low serum HDL-C (< 50), high serum LDL-C levels (≥ 130 mg/dL), abnormal serum glucose levels (FBS ≥ 110 mg/dL), h…
	Delgado-Velandia	2022	Spain	Associations of PDIs with all-cause and CVD-related mortality	N = 11,825 (M: 46.5%) ENRICA study cohort	11825	Longitudinal	hPDI, uPDI validated electronic diet history (HD-ENRICA) Quintiles for each dietary index	Cox proportional hazards models Comparing quintiles to lowest (reference) Co-variates: age, sex, and education, smoking status, body mass index, energy intake, alcohol intake, recreational physical activity, number of chronic diseases, and number of medications taken	10.9 and 9.8 years (median follow-up years for all-cause and CVD-related mortality, respectively)	Mortality CVD mortality (deaths coded from I00 to I99 as deaths from CVD)
Prepregnancy plant-based diets and the risk of gestational diabetes mellitus: a prospective cohort study of 14,926 women	Flores	2021	USA	Association of PDIs with diabetes	N= 646 (M: 12.9%) Boston Puerto Rican Health Study cohort	646	Longitudinal	PDI, hPDI, uPDI FFQ baseline Tertiles for each dietary index	Cox proportional hazards Comparing tertiles to lowest (reference) Co-variates: age, sex, education, marital status, socioeconomic status, lifestyle factors, obesity, HTN, total energy intake, depressive symptomatology, and plasma concentrations of lipids	Median follow up: 4.2 years	Diabetes: fasting plasma glucose ≥ 126 mg/dL (7.0 mmol/L), glycated hemoglobin ≥ 6.5% (48 mmol/mol), or use of hypoglycemic agents during follow-up
	Ghadiri	2023	Iran	Association of PDIs with bone mineral density in postmenopausal women with osteopenia/osteoporosis	N = 262 Iranian women (Cases=131; controls=131) Original cohort (May 2021-Dec 2021)	262	Cross-sectional (Case-control)	PDI, hPDI, uPDI FFQ Tertiles for each dietary index	Multivariate logistic regression Comparing tertiles to lowest (reference) Co-variates: Age, BMI, income, education, physical activity, and taking calcium	NA	Bone mineral density of femoral neck and lumbar vertebrae measured by DXEA method; abnormal BMD defined as T-score less than −1
Associations between plant-based dietary indices and dietary acid load with cardiovascular risk factors among diabetic patients	Gomez-Donoso	2019	Spain	Association of PDIs with obesity	N = 11,554 (M: 27.1%) SUN cohort	11554	Longitudinal	provegetarian, hPVG, uPVG FFQ baseline and repeated during study if >10 years since latest FFQ Quintiles for each dietary index	Cox proportional hazards analysis Analysis with baseline measures and analysis with measures repeated at 10-years; comparing quintiles to lowest (reference) Co-variates: age, age groups (10-year periods) , year of recruitment (4-year periods), baseline BMI, physical activity,, hours of TV watching,, smoking status, marital status, years of university education, total energy intake, snacking betwe…	Median follow up: 10.3 years	Incidence of overweight/obesity: BMI ≥ 25 kg/m2 Average change in body weight (grams) per year
	Gomez-Martinez	2022	Spain	Association of PDIs with impulsivity	N = 462 (M: 48.5%) PREDIMED-Plus trial	462	Longitudinal	hPDI, uPDI FFQ Scores assigned for each dietary index	Linear mixed models Dietary indices scores compared continuously Co-variates: age, intervention group, education level, civil status, smoking status at baseline, physical activity, BMI, alcohol intake, and energy intake	3 years	UPPS-P Impulsive Behavior Scale (range: 0-236 points) completed at 1- and 3- year follow up
Prospective Study of Plant-Based Dietary Patterns and Diabetes in Puerto Rican Adults	Hamaya	2020	USA	Association of PDIs with TMAO serum concentrations	N=640 men HPFS cohort; Harvard Pilgrim Health Care cohort	640	Longitudinal	PDI, hPDI, uPDI SFFQ or 7DDR-assessments One at first visit and follow up visit; averaged for analysis Quintiles for each dietary index	Linear regression models Dietary indices as continuous Co-variates: Age, race, metabolic equivalents per week, total calories per day, and BMI	6 months	TMAO: plasma serums collected 6 months apart (averaged together for analysis)
Later chronotype is associated with unhealthful plant-based diet quality in young Japanese women	Heianza	2020	USA, UK	Association of PDIs with CVD risk factors when genetic risk considered	N = 156,148 adults (M: 45.5%) UK Biobank cohort (2006-2010)	156148	Longitudinal	hPDI 24-hour dietary recall Quintiles	Cox proportional hazard regression Comparing quintiles to lowest (reference) Co-variates: age, sex, ethnicity, education, Townsend Deprivation Index, smoking habit, multivitamin use, total energy intake, alcohol consumption, physical activity, BMI, hypertension, dyslipidemia, and type 2 diabetes Further stratified by high and low genetic susceptibility to myocardial infarction and stroke	Follow up: 5 years; 793,732 person-years	Incident CVD, was defined as a composite endpoint of nonfatal or fatal MI or stroke (nonfatal or fatal)
	Jung	2022	Korea	Association of PDIs and abdominal obesity	N = 6,054 (M: 46%) Cohort from Korean Genome and Epidemiology Study (KoGES) Ansan and Ansung Study of participants with baseline waist circumference < 90 cm for men and < 85 cm for women	6054	Longitudinal	PDI, hPDI, uPDI FFQ Quintiles for each dietary index	Cox proportional hazards models Comparing quintiles to lowest (reference) Co-variates: age, gender, total energy intake, high school graduate, physical activity level, current smoking, alcohol intake, and body mass index at baseline	45,818 person-years	Incidence of abdominal obesity was defined based on the waist circumference measurement{ ≥ 90 cm for men and ≥ 85 cm for women) in follow-up examinations
Plant-based diet quality and the risk of total and disease-specific mortality: A population-based prospective study	Kawasaki	2021	Japan	Association of PDIs with sleep times	N = 218 women Ochanomizu Health Study cohort	218	Cross-sectional	hPDI-J, uPDI-J Brief-type self-administered dietary history questionnaire	Five-model stepwise multiple linear regression analysis Comparting dietary index as a continuous variable Co-variates: age, resident status, BMI, extracurricular activities frequency, side job frequency, sleep habits, dietary habits, physical activity	NA	Sleep chronotype: calculated from answers to a MCTQ
Abbreviations: 7-DDR (7-day dietary record), ARIC (Atherosclerosis Risk in Communities), ATPIII (Adult Treatment Panel III), BMI (body mass index), CHD (coronary heart disease), CKD (chronic kidney disease), CRC (colorectal cancer), CVD (cardiovascular disease), DASS-21 (Depression Anxiety Stress Scales), DBP (diastolic blood pressure), DM (diabetes mellitus), E3N (Etude Epidémiologique auprès de…	Kim	2022	USA	Associations of PDIs with colorectal cancer	N = 173,427 (M: 46%) Multiethnic Cohort Study	173427	Longitudinal	PDI, hPDI, uPDI FFQ baseline Quintiles for each dietary index	Cox proportional hazards models Comparing quintiles to lowest (reference), stratified by age Co-variates: age at cohort entry, family history of colorectal cancer, history of colorectal polyp, body mass index, pack-years of cigarette smoking, multivitamin use, nonsteroidal anti-inflammatory drug use, physical activity, menopausal hormone therapy use for women only, alcohol consumption, and total …	19.2 years (mean follow up)	Colorectal cancer (limited to invasive adenocarcinoma of the large bowel and were categorized according to anatomic subsites using International Classification of Disease (ICD)-O3 codes: C18.0–C18.5 for right colon, C18.6–C18.7 for left colon, and C19.9 and C20.9 for rectum, excluding multi-site cases)
	Kim	2022	Korea	Association of PDIs and incidence of diabetes	N = 7363 (M:: 47.07%) Korean Genome and Epidemiology Study (KoGES)	7363	Longitudinal	PDI, hPDI, uPDI FFQ Quintiles for each dietary index	Cox proportional hazards models Comparing PDI scores on a 10-point increase Co-variates: age, sex, residential area, education, physical activity, smoking cigarettes, alcohol intake, baseline body mass index, total energy intake, family history of diabetes, and history of hypertension at baseline	82,351 person-years	Incident T2D was defined as elevated plasma glucose (≥126 mg/dL), self-report of a doctor's diagnosis of T2D, or use of oral hypoglycemic drug or insulin
Quality of plant-based diets and risk of hypertension: a Korean genome and examination study	Kim	2018	USA	Association of PDIs with mortality	N = 11,879 (M: 47.3%) NHANES III (1988-1994) cohort	11879	Longitudinal	PDI, hPDI, uPDI 24-hour recall, FFQ Deciles for each dietary index	Cox proportional hazards models Comparing deciles to lowest (reference) Co-variates: age, sex, race/ethnicity, total energy intake, socioeconomic factors (education, federal poverty level, and marital status), and health behaviors (smoking status, physical activity, alcohol consumption, and margarine intake), BMI, baseline hypertension, serum cholesterol, eGFR, and menopausal status	Median follow up: 19 years	Total mortality CVD-related mortality: ICD-10 codes I00–I69
Association between unhealthy plant-based diets and the metabolic syndrome in adult men and women: a population-based study in South Korea	Kim	2019	USA	Association of PDIs with incidence of CKD	N = 14,686 (M: 44.2%) ARIC cohort	14686	Longitudinal	PDI, provegetarian, hPDI, uPDI FFQ At baseline and visit 3, averaged together for analysis Quintiles for each dietary index	Cox proportional hazards models Comparing quintiles to lowest (reference) Co-variates: age, sex, race-center, total energy intake, education, smoking status, physical activity, alcohol consumption, margarine consumption, baseline total cholesterol, lipid-lowering medication use, kidney function, hypertension, diabetes, and body mass index	Median follow up: 24 years	CKD: (1) eGFR<60 ml/min per 1.73 m2, accompanied by ≥25% eGFR decline at any study visits relative to baseline; (2) kidney-disease related hospitalizations or deaths according to codes from the International Classification of Disease Ninth and Tenth Revisions, identified through annual surveillance and linkage to the National Death Index; and (3) ESKD, defined as either dialysis or transplantatio…
The association between plant-based content in diet and testosterone levels in US adults	Kim	2019	USA	Association of PDIs with CVD and mortality	N = 12,168 adults (M: 44.1%) ARIC cohort	12168	Longitudinal	PDI, provegetarian, hPDI, uPDI FFQ baseline and visit 3 Quintiles for each dietary index	Cox proportional hazards models Comparing quintiles to lowest (reference) Co-variates: age, sex, race‐center, total energy intake, education, smoking status, physical activity, alcohol consumption, and margarine consumption	Median follow-up: 25 years	Incident cardiovascular disease was defined as a composite outcome of coronary heart disease, stroke, and heart failure. Incident coronary heart disease was defined as hospitalized myocardial infarction or fatal coronary heart disease. Incident stroke was defined as definite or probable stroke. Heart failure: ICD9: 428, ICD10: I50 All‐cause mortality was defined as deaths attributable to any caus…
BMI in the Associations of Plant-Based Diets with Type 2 Diabetes and Hypertension Risks in Women: The E3N Prospective Cohort Study	Kim	2020	USA	Association of PDIs with HTN	N = 8041 men and women ARIC cohort	8041	Longitudinal	PDI, hPDI, uPDI, provegetarian diet index, PDI-Rotterdam FFQ baseline and visit 3 Quintiles for each dietary index Cumulative average from visit 1 and 3 for analysis	Nested Cox proportional hazards models Comparing quintiles to lowest (reference) Co-variates: age, sex, race–center, total energy intake, education, smoking status, physical activity, alcohol consumption, margarine consumption, sodium intake, baseline total cholesterol, lipid-lowering medication use, estimated glomerular filtration rate, diabetes, and BMI	Median follow up: 13.0 years	HTN: self-report of a doctor's diagnosis of hypertension, antihypertensive medication use, or elevated measured blood pressure
Association between Different Types of Plant-Based Diets and Risk of Dyslipidemia: A Prospective Cohort Study	Kim	2020	Korea	Association of PDIs with metabolic syndrome	N= 5636 (M: 46.8%) KoGES cohort	5636	Longitudinal	PDI, hPDI, uPDI FFQ at baseline and visit 3 Cumulative average for analysis Quintiles for each dietary index	Cox proportional hazards models Comparing quintiles to lowest (reference) Co-variates: age, sex, total energy, education, physical activity, smoking status, alcohol intake, BMI	Median follow-up: 8 years	Metabolic syndrome: defined as per NCEP-ATP III classification
The association between plant-based diet and erectile function in Chinese young healthy men: A population-based study	Kim	2021	Korea	Association between PDIs and mortality (total, CVD-related, cancer-related)	N=118,577 Korean adults (M: 34.9%) Korean genome and epidemiology study cohort (2004-2013)	118577	Longitudinal	PDI, hPDI, uPDI FFQ at baseline and follow up visit Quintiles for each dietary index	Multivariate Cox proportional hazard model Comparing quintiles to lowest (reference) Co-variates: age , sex, education , smoking status , alcohol consumption, energy intake, physical activity, body mass index, and disease history (type 2 diabetes, hypertension, or hyperlipidemia)	1,191,426 person-years of follow-up	Total mortality: defined as deaths attributable to any causes Cardiovascular mortality: ICD10 codes I05–I79 Cancer mortality: ICD10 codes C00–C97
The association between plant-based diet and erectile dysfunction in Chinese men	Kim	2021	Korea, USA	Association of PDIs with metabolic syndrome	N = 14 450 Korean adults (M: 38.7%) KNHANES cohort	14450	Cross-sectional	PDI, hPDI, uPDI FFQ baseline Quintiles for each dietary index	Multivariable logistic regression models Comparing quintiles to lowest (reference) Co-variates: age, sex, BMI, physical activity, smoking status, education level, income level, alcohol intake, and total energy intake	NA	Metabolic syndrome defined as at least 3 of the following (1) abdominal obesity (waist circumference >90 cm for men or >80 cm for women); (2) hyperglycemia (fasting plasma glucose ≥ 100 mg/dl (5.55 mmol/l) or current use of insulin or oral hypoglycemia medication or a physician’s diagnosis); (3) hypertriglyceridemia ≥150 mg/dl (1·70 mmol/l); (4) low HDL-cholesterol < 40 mg/dl (1·04 mmol/l) in men…
Diet Quality and Protein-Bound Uraemic Toxins: Investigation of Novel Risk Factors and the Role of Microbiome in Chronic Kidney Disease	Kim	2021	Korea	Association of PDIs and HTN	N= 5636 (M: 46.8%) KoGES cohort	5636	Longitudinal	PDI, hPDI, uPDI FFQ baseline Quintiles for each dietary index	Cox proportional hazards models Comparing quintiles to lowest (reference) Co-variates: age, sex, residential area, education, physical activity, pack-years cigarettes, alcohol use, BMI, total energy intake	52,955 person-years	HTN: elevated measured blood pressure, self-report of doctor's diagnosis of HTN, or antihypertensive medication use
	Kouvari	2022	Greece	Association of PDIs and NAFL	N = 3042 (M: 49.8%) ATTICA cohort (prospective , observational cohort initiated in 2001)	3042	Cross-sectional (NAFL)	PDI, hPDI, uPDI Semi-quantitative FFQ Tertiles for each dietary index	Multivariate logistic regression Comparing tertiles to lowest (reference) Co-variates: age, sex, socioeconomic status, energy intake, lifestyle and medical history, waist circumference	NA	NAFL: defined through hepatic steatosis index (HSI)
Diet quality and risk and severity of COVID-19: a prospective cohort study	Kouvari	2022	Greece	Association between PDIs and 10 year first fatal/nonfatal CVD incidence	N = 2,020 participants (M: 49.8%) ATTICA cohort (2001/2-2011/12)	2020	Longitudinal	PDI, hPDI, uPDI FFQ at baseline Tertiles for each dietary index	Cox regression analysis Comparing tertiles to lowest (reference) Co-variates: energy intake, age, sex, smoking, physical activity, BMI, family history of CVD, history DM, HLD, HTN, alcohol consumption	Median follow up: 8.4 years	CVD incidence: development of acute myocardial infarction, unstable angina, other identified forms of ischemia, heart failure of different types and chronic arrhythmias, or stroke
Adherence to plant-based dietary patterns in relation to glioma: a case-control study	Kuchakulla	2021	USA	Association of PDIs with testosterone levels	N = 191 men NHANES 2003-2004 cohort	191	Cross-sectional	PDI, hPDI FFQ	Multivariate linear regression Dietary indices as continuous variables Co-variates: age, BMI, pre-DM or DM	NA	Testosterone levels: blood serum
Impact of Plant-Based Diet on PSA Level: Data From the National Health and Nutrition Examination Survey	Laouali	2021	France	Association of PDIs with DM and HTN risk	N= 74,522 women E3N prospective cohort	74522	Longitudinal	PDI, hPDI, uPDI FFQ at baseline Quintiles for each dietary index	Multivariable Cox regression models Comparing quintiles to lowest (reference) Co-variates (DM): age, family history diabetes, education level, hypercholesterolemia, HTN, smoking status, physical activity, energy intake, BMI Co-variates (HTN): age, family history hypertension, education level, hypercholesterolemia, diabetes, smoking status, physical activity, energy intake, BMI	~20 years follow up	DM: Prior to 2004, self-report of at least one of the following: (1) fasting plasma glucose ≥7.0 mmol/L or random glucose ≥11.1 mmol/L at diagnosis, (2) use of glucose lowering medication, (3) most recent values of fasting glucose concentrations≥ 7.0 mmol/L or HbA1c concentration ≥53 mmol/mol After 2004, identified through drug reimbursement database; reimbursed at least twice for glucose lowerin…
The Lack of Association between Plant-Based Dietary Pattern and Breast Cancer: a Hospital-Based Case-Control Study	Lee	2021	Korea	Association of PDIs with dyslipidemia	N= 4507 Korean adults (M: 41.3%) KoGES cohort	4507	Longitudinal	PDI, hPDI, uPDI FFQ baseline and visit 3 Quintiles for each dietary index	Cox proportional hazards models Comparing quintiles to lowest (reference) Co-variates: age, sex, residence area, education, physical activity, pack-years of cigarettes, alcohol intake, body mass index, and total energy intake	29,313 person-years; follow-up: 14 years	Dyslipidemia: (1) hypertriglyceridemia as plasma triglyceride concentration ≥5.18 mmol/L; (2) hypercholesterolemia as plasma total cholesterol ≥6.2 mmol/L; (3) low HDL-C as plasma HDL-C concentration <1.0 mmol/L; (4) high LDL-C as LDL-C concentration ≥4.1 mmol/L; or (5) use of anti-dyslipidemia medication
Association of plant-based diet index with inflammatory markers and sleep quality in overweight and obese female adults: A cross-sectional study	Li	2022	China	Association of PDIs with mortality (overall and cause-specific)	N = 40,074 (M: 48.1%) US NHANES cohort	40074	Longitudinal	PDI, hPDI, uPDI 24 hour dietary recall Quintiles for each dietary index	Cox regression for multivariable-adjusted hazard ratios Co-variates: age, sex, total energy, race/ethnicity, education, marital status, ratio of family income to poverty, physical activity, smoking, alcohol drinking, BMI, history of diabetes, hypertension, other CVDs, and cancer at baseline	Median follow up: 7.8 years	All-cause mortality Cancer-related mortality: ICD10 codes C00-97 CVD-related mortality: deaths from diseases of heart (ICD10 codes I00-I09, I11, I13, I20-I51) and cerebrovascular diseases (I60-I69)
	Li	2022	USA	Associations of PDIs with Nonalcoholic fatty liver disease	N = 3900 (M: 47.9%) NHANES 2017-18 cohort	3900	Cross-sectional	PDI, hPDI, uPDI 24-hour dietary intake Tertiles for each dietary index	Multivariate logistic regression Comparing tertiles to lowest (reference) Co-variates: age, sex, ratio of family income to poverty, race/ethnicity, total energy intake, marital status, education, smoking, alcohol drinking, diabetes, and physical activity, BMI	NA	NAFLD was assessed by the TE-derived controlled attenuation parameter (CAP) with a CAP cut-off value of 274 dB/m (≥S1)
	Liang	2022	China	Association of PDIs and cognitive impairment	N = 4792 (M: 50.61%) Chinese Longitudinal Healthy Longevity Survey (prospective cohort study among Chinese adults aged 65 years and older that was established in 1998)	4792	Longitudinal	PDI, hPDI, uPDI FFQ baseline Split into two categories/halves (lower and higher) for each dietary index	Cox proportional hazards model Comparing lower to higher (reference) for PDI and hPDI, and comparing higher to lower (reference) for uPDI Co-variates: sex, age, residence, education, occupation, smoking status, alcohol consumption, regular exercise, financial independence, and health conditions	24,156 person-years	Cognitive function defined by Mini-Mental State Examination (MMSE)
Post-diagnostic reliance on plant-compared with animal-based foods and all-cause mortality in omnivorous long-term colorectal cancer survivors	Lim	2022	Singapore	Association between PDIs and fecundability	N=805 women Singapore S-PRESTO cohort	805	Longitudinal	PDI, hPDI, uPDI FFQ at baseline Quintiles	Discrete-time proportional hazards models Comparing quintiles to lowest (reference) Co-variates: daily energy intake, maternal age, ethnicity, highest educational attainment, cycle regularity, parity	1 year	fecundability: time to pregnancy
	Liu	2022	USA	Association of PDIs and cognitive decline	N = 3337 (M: 36%) Cohort from Chicago Health and Aging Project (CHAP) (60% participants African American)	3337	Longitudinal	PDI, hPDI, uPDI FFQ (averaged between visits) Quintiles for each dietary index	Linear mixed models Comparing quintiles to lowest (reference) Co-variates: age, sex, presence of apoE e4 allele, lifestyle factors including education, cognitive activities, smoking status, calorie intake, risk factors for cardiovascular disease, time, and the interaction terms of time	Not mentioned	Four performance measures of cognitive function were conducted during in-home interviews at each cycle. Two measures of episodic memory: immediate and delayed recall of 12 ideas contained in the East Boston Story (0–12 points), one measure of perceptual speed: the oral form of the Symbol Digit Modalities Test, in which persons match as many digit–symbol pairs as possible in 90s. The fourth test w…
The association between plant-based dietary patterns and risk of breast cancer: a case-control study	Loeb	2022	USA	Association of PDIs with prostate cancer	N = 47,239 men Health Professionals Follow-Up Study cohort (1986-2014)	47239	Longitudinal	PDI, hPDI FFQ at baseline and every 4 years Quintiles for each dietary index Cumulative averages used for analysis	Cox proportional hazards models Comparing quintiles to lowest (reference) Co-variates: age, time period, race, height, BMI, BMI at age 21 years old, smoking status, family history of prostate cancer, PSA test in previous cycle, PSA testing in >50% of previous cycles, multivitamin use, vitamin E supplements, alcohol intake, physical activity, aspirin use, anti-cholesterol medication, diabetes	Mean follow-up: 20.7 years; 962,896 person-years	Prostate cancer: biennial questionnaires Localized prostate cancer: Stage T1/T2 and N0, M0 at diagnosis Advanced prostate cancer: Stage T3b/T4/N1/M1 at diagnosis Lethal prostate cancer: Distant metastasis or prostate cancer death Fatal prostate cancer: Prostate cancer death
	Lotfi	2022	Iran	Associations of PDIs with cardiovascular risk factors	N = 3678 Kharameh cohort study	3678	Cross-sectional	PDI, hPDI, uPDI FFQ Quartiles for each dietary index	Multivariate logistic regression Comparing quartiles to lowest (reference) Co-variates: age, gender, physical activity, educational level, and smoking status	NA	Lipid profile: HDL, LDL, total cholesterol, triglyceride Fasting blood sugar Blood pressure
Healthful and Unhealthful Plant-Based Diets and Risk of Breast Cancer in U.S. Women: Results from the Nurses' Health Studies	Lu	2021	China	Association of PDIs with erectile function	N = 184 Chinese men (Cases=92; controls=92) Original cohort (2019-2020)	184	Cross-sectional (Case-control)	PDI, hPDI FFQ	Multivariate logistic analysis Dietary indices as continuous variables Co-variates: age, partner age, duration of partnership, frequency of intercourse, residence, occupational and educational status, income, and lifestyle	NA	Erectile dysfunction (ED): IIEF-5 scores less than 22 and failed to meet the NPTR criterion (functional erectile was an erectile event of at least 60% rigidity recorded on the tip of the penis and lasted for > 10 min)
Adherence to plant-based dietary pattern and risk of breast cancer among Iranian women	Lu	2021	China	Association of PDIs with erectile function	N = 116 Chinese men Original cohort (2018-2020)	116	Cross-sectional	PDI, hPDI FFQ	Multivariate analysis Dietary indices as continuous variables Co-variates: age, residence, occupation, education status, income, lifestyle, blood measurements, BMI	NA	EF was measured by both the International Index of Erectile Function-5 (IIEF-5) and the surrogated measures of endothelial function, peripheral levels of nitric oxide (NO), total testosterone, and E-selectin
	Maroto-Rodriguez	2023	Spain	Association of PDIs with incidence of frailty	N = 1880 adults (M: 48.35%) Spanish Seniors ENRICA-1 cohort	1880	Longitudinal	hPDI, uPDI DH-ENRICA to collect data on food intake Tertiles for each dietary index	multivariable-adjusted logistic models Comparing tertiles to lowest (reference) Co-variates: sex, age, educational level, alcohol consumption, smoking status, BMI, energy intake, physical activity, prevalent diseases, medicines consumption	3.3 years mean follow up	Frailty defined as developing at least three out of the following five criteria at follow-up (2012): (1) Exhaustion; (2) Low physical activity; (3) Slow gait speed; (4) Unintentional weight loss; (5) Muscle weakness (hand grip strength)
The link between plant-based diet indices with biochemical markers of bone turn over, inflammation, and insulin in Iranian older adults	Mazidi	2019	USA	Association of PDIs with fatty liver disease	N = 18,345 (M: 48.3%) NHANES 2005-2010 cohorts	18345	Cross-sectional	PDI, hPDI, uPDI 24-hour recall Tertiles for each dietary index	Multivariate logistic regression Comparing tertiles to lowest (reference) Co-variates: age, sex, race, alcohol intake, energy intake, smoking, physical activity, education, poverty-to-income ratio, body mass index, hypertension, triglyceride, high density lipoprotein, and diabetes	NA	Non-alcoholic fatty liver disease: FLI was calculated according to the United States fatty liver index algorithm
Association between different types of plant-based diet and dyslipidaemia in Korean adults	McFarlane	2021	Australia	Association between uremic toxins and PDIs in CKD population	N=68 (M:66%) Original cohort (2017-2018)	68	Cross-sectional	PDI, hPDI, uPDI 7-day diet history method Quintiles for each dietary index	Multivariate linear regression Comparing PDIs as continuous variable Co-variates: eGFR, age, gender, and diabetes (yes/no)	NA	Uremic toxins: total PCS, free PCS, total IS, free IS
Association between Unhealthful Plant-Based Diets and Possible Risk of Dyslipidemia	Merino	2021	USA & UK	Association of hPDI with COVID 19	N = 592,571 (M: 31.6%) COVID-19 Symptom Study cohort	592571	Longitudinal	hPDI FFQ Baseline pre-pandemic Quartiles for each dietary index	Cox regression models Comparing quartiles to lowest (reference) Co-variates: age, sex, race/ethnicity, index of multiple deprivation, population density, healthcare worker status, presence of comorbidities (diabetes, cardiovascular disease, lung disease, cancer, kidney disease), body mass index, smoking status, and physical activity	3,886,274 person-months of follow-up	COVID-19: symptom-based algorithm Severe COVID-19: report of the need for a hospital visit which required (1) non-invasive breathing support, (2) invasive breathing support and (3) administration of antibiotics combined with oxygen support
	Mokhtari	2022	Iran	Association of PDIs and metabolic health in adolescents who are overweight or obese	N = 203 overweight/obese adolescents (M: 44.8%; mean age: 14 years old)	203	Cross-sectional	PDI, hPDI, uPDI FFQ Tertiles for each dietary index	Multivariate logistic regression Comparing tertiles to lowest (reference) Co-variates: age, sex, energy intake, physical activity, socioeconomic status, margarine, trans fatty acids, and BMI	NA	Metabolically unhealthy overweight/obese (MUO) as defined by International Diabetes Federation (IDF) (MUO phenotype based on IDF criteria) and a combination of IDF with Homeostasis Model Assessment Insulin Resistance (HOMA-IR) (MUO based on HOMA-IR criteria)
Association between Dietary Inflammatory Index, Dietary Patterns, Plant-Based Dietary Index and the Risk of Obesity	Mousavi	2021	Iran	Association between PDIs and glioma	N = 384 [Case = 128 (M: 67.7%); Control = 256 (M: 83.7%)} Original cohort	384	Cross-sectional (Case - control)	PDI, hPDI, uPDI FFQ at baseline Tertiles for each dietary index	Multivariate Logistic Regression Comparing tertiles to lowest (reference) Co-variates: age, sex, and energy intake, physical activity, family history of glioma, marital status, high-risk job, high-risk living area, duration of cell phone usage, supplement use, history of exposure to the radiographic X-ray, history of dental photography, history of head trauma, smoking status, exposure to chemical…	NA	Glioma: ICD-O-3 and morphology codes 9380–9481
Association Between Dietary Patterns in Midlife and Healthy Ageing in Chinese Adults: The Singapore Chinese Health Study	Mousavi	2022	Iran	Association between PDIs and psychological disorders	N= 3362 (M: 41.7%) SEPAHAN cohort	3362	Cross-sectional	PDI, hPDI, uPDI FFQ Participants divided into quartiles for each dietary index	Multivariate logistic regression Comparing quartiles to lowest (reference) Co-variates: age, sex, energy intake, marital status, family size, education, smoking status, physical activity, diabetes, supplement use, BMI	NA	Depression: defined by HADS questionnaire Anxiety: defined by HADS questionnaire Psychological distress: GHQ questionnaire
Association between plant-based diets and blood pressure in the INTERMAP study	Mouzannar	2021	USA	Association of PDIs with PSA levels	N = 1399 men NHANES (2003-06) cohort	1399	Cross-sectional	PDI, hPDI FFQ Quartiles for each dietary index	Multivariate logistic regression Comparing quartiles to lowest (for reference) Co-variates: age, race, BMI, CVD, DM	NA	Elevated PSA: PSA level ≥ 4 ng/dL
	Musicus	2022	USA	Associations of PDIs with environmental impacts and with cardiovascular disease risk	N = 90,884 women US-based Nurses' Health Study II	90884	Longitudinal	PDI, hPDI, uPDI FFQ mean across study time course Quintiles for each dietary index	Cox proportional hazards models Comparing quintiles to lowest (reference) Co-variates: Age, BMI, income, education, physical activity, and taking calcium	2,306,769 person-years	CVD (excluding coronary artery disease)
	Nouri	2022	Iran	Associations of PDI with semen parameters in men with infertility	N = 270 infertile men Original cohort	270	Cross-sectional	PDI, hPDI, uPDI FFQ Tertiles for each dietary index	Multivariate logistic regression Comparing tertiles to lowest (reference) Co-variates: age, energy intake, BMI, physical activity, marriage time, educational status, smoking and alcohol history	NA	Semen collected from participants after three days of abstinence (volume, density, motility, morphology)
	Oncina-Canovas	2022	Spain	Associations of PVGs with cancers of esophagus, stomach, and pancreas	N = 1233 (M: 68.1%) (Cases: 778; controls: 455) Cohort from Multi Case-Control Study (The PANESOES Study)	1233	Cross-sectional (Case-control)	gPVG, hPVG, uPVG FFQ Quintiles for each dietary index	Multinomial logistic regression Comparing quintiles to lowest (reference) Comparing PVGs continuously per one unit increase Co-variates: age, sex, province, education level, tobacco consumption, alcohol intake, and energy intake	NA	Esophagus, stomach, pancreatic cancer (cyto-histological confirmation and/or ample clinical evidence)
Changes in plant-based diet quality and health-related quality of life in women	Oncina-Canovas	2022	Spain	Association of provegetarian dietary patterns with cardiometabolic risk factors	N = 6439 (M: 51.6%) overweight or obese individuals PREDIMED-Plus cohort (2013-2016)	6439	Cross-sectional	gPVG, hPVG, uPVG FFQ baseline Quintiles for each dietary index	Multivariate linear regression Comparing quintiles to lowest (reference) Regression coefficients represent the change in each outcome, where 1 unit is equivalent to a 1-SD difference in z scores Co-variates: age, sex, energy intake, educational level, smoking status, alcohol intake and total physical activity per day	NA	Continuous cardiometabolic risk scale: MetS z-score calculated from BMI, waist-to-hip ratio, SBP, DBP, HDL-cholesterol, plasma triglycerides, and plasma glucose
The association of maternal plant-based diets and the growth of breastfed infants	Payandeh	2021	Iran	Association of PDIs with risk of breast cancer	N (cases) = 150 women N (controls) = 150 women Original cohorts	300	Cross-sectional (Case-control)	PDI, hPDI, uPDI FFQ at baseline Tertiles for each dietary index	Binary logistic regression Comparing tertiles to lowest (reference) Co-variates: age, energy intake, BMI, physical activity, family history of cancer, socioeconomic status, smoking, alcohol consumption, menopause status, first menstruation age, weight at 18 years old, length of breastfeeding, hormone replacement therapy, dietary supplement use, medication use, comorbidities	NA	Breast cancer: at least 3 month history of breast cancer diagnosis
Association of diet with circulating trimethylamine-N-oxide concentration	Pourreza	2021	Iran	Association of PDIs with inflammatory markers and sleep quality	N = 390 overweight and obese women Original cohort	390	Cross-sectional	PDI, hPDI, uPDI FFQ Tertiles for each dietary index	Multivariate linear regression models Comparing tertiles to lowest (reference) Co-variates: age, BMI, physical activity, smoking, education, occupation	NA	Sleep quality: PSQI Inflammatory markers: hs-CRP, IL-1β and TGF-β
Genetic susceptibility, plant-based dietary patterns, and risk of cardiovascular disease	Ratjen	2020	Germany	Association of PDIs with abdominal fat distribution and liver fat content	N= 578 (M: 57%) Biobank PopGen cohort, Kiel Germany (2010-2012)	578	Cross-sectional	PDI, hPDI, uPDI FFQ Tertiles	Multivariate linear and logistic regression analysis Comparing tertiles to lowest (reference) Co-variates: age, sex, education, smoking status, alcohol intake, physical activity, total energy intake, prevalent diabetes, and prevalent hyperlipidemia, BMI	NA	Abdominal MRI to assess visceral and subcutaneous abdominal adipose tissue and LSI Fatty liver disease: LSI ≥3.0
Plant-based diets and incident metabolic syndrome: Results from a South Korean prospective cohort study	Ratjen	2021	Germany	Associations of PDIs with all-cause mortality in long-term colorectal cancer survivors	N= 1404 colorectal cancer survivors (M: 56%) Biobank PopGen cohort (2004-2007)	1404	Longitudinal	PDI, hPDI, uPDI FFQ collected at median of 6 years after diagnosis of CRC Quartiles for each dietary index	Cox proportional hazards regression Comparing quartiles to lowest (reference) Co-variates: sex, age at diet assessment, BMI, physical activity, survival time from CRC diagnosis until diet assessment, tumor location, metastases, other cancer, type of therapy, smoking status, alcohol intake, total energy intake, time × age, time × BMI, and time × metastases	Median follow up: 7 years	All-cause mortality
Operational Differences in Plant-Based Diet Indices Affect the Ability to Detect Associations with Incident Hypertension in Middle-Aged US Adults	Rigi	2021	Iran	Association of PDIs with breast cancer	N = 350 (cases) N = 700 (controls) Original cohort	1050	Cross-sectional (case-control)	PDI, hPDI, uPDI FFQ baseline Quartiles for each dietary index	Multivariate logistic regression Comparing quartiles to lowest (reference) Co-variates: age, energy, education, social economic status, residential area, supplement use, family history of breast cancer, disease history, physical activity, marital status, smoking status, alcohol consumption, history of breast-feeding and menopausal status, BMI	NA	Breast cancer: recently diagnosed (within 6 months of diagnosis) and confirmed with physical examination, mammography, and pathological verification
Adherence to a plant-based diet in relation to adipose tissue volumes and liver fat content	Romanos-Nanclares	2020	Spain	Association of PDIs with breast cancer	N= 10,812 women SUN cohort	10812	Longitudinal	PVG, hPVG, uPVG FFQ baseline Tertiles	Cox proportional-hazards regression models Comparing tertiles to lowest (reference) Co-variates: age, height, family history of breast cancer, smoking status, physical activity, alcohol intake, body mass index, age at the time of menarche, menopause, number of pregnancies >6 months, pregnancy before the age of 30 years, months of breastfeeding, use of hormone replacement therapy and its duration,…	Median: 11.5 years	Breast cancer: self-reported then confirmed by oncologist through medical record review
Healthful and unhealthful provegetarian food patterns and the incidence of breast cancer: Results from a Mediterranean cohort	Romanos-Nanclares	2021	USA	Association of PDIs with breast cancer	N = 169,985 women NHS (1984-2016) cohort; NHSII (1991-2017) cohort	169985	Longitudinal	PDI, hPDI, uPDI FFQ every 4 years Tertiles for each dietary index Indices cumulatively averaged for analysis	Cox proportional hazards models Comparing quintiles to lowest (reference) Co-variates: age, calendar year and cohort, race, socioeconomic status, age at menarche, age at menopause, postmenopausal hormone use, oral contraceptive use, parity, age at first birth, breastfeeding history, family history breast cancer, history benign breast disease, height, alcohol intake, total caloric intake, physical…	4,841,083 person-years of follow-up	Incident invasive breast cancer: self report or medical record review Breast cancer subtype analysis: ER+/-, Luminal A, Luminal B, HER-2; Basal-like
The association of plant-based dietary patterns with visceral adiposity, lipid accumulation product, and triglyceride-glucose index in Iranian adults	Sasanfar	2021	Iran	Association of PDIs and breast cancer	N= 412 cases N= 456 controls Original cohorts	868	Cross-sectional (Case-control)	PDI, hPDI, uPDI FFQ Quartiles for each dietary index	Multivariate logistic regression Comparing quartiles to lowest (reference) Co-variates: age, energy, physical activity, family history of breast cancer, education level, parity, marital status, BMI	NA	Breast cancer: pathologically diagnosed breast cancer diagnosed within last year
Associations Among Plant-Based Diet Quality, Uremic Toxins, and Gut Microbiota Profile in Adults Undergoing Hemodialysis Therapy	Satija	2017	USA	Association between PDIs and coronary heart disease (CHD) incidence	N = 209,298 people (M: 20.6%) NHS (1984-2012) cohort; NHSII (1991-2013) cohort; HPFS (1986-2012) cohort	209298	Longitudinal	PDI, hPDI, uPDI FFQ every 2-4 years Deciles for each dietary index Indices were cumulatively averaged for analysis	Multivariate Cox proportional hazard model analysis of CHD incidence with overall PDI, hPDI, and uPDI Comparing deciles to lowest (reference) Co-variates: age; smoking status; physical activity; alcohol intake; multivitamin use; aspirin use; family history of CHD; margarine intake; energy intake; baseline HTN, hypercholesterolemia, diabetes; updated body mass index; post-menopausal hormone use; o…	4,833,042 person-years of follow-up	CHD: nonfatal myocardial infarction and fatal CHD
A 10-year longitudinal study on the associations between changes in plant-based diet indices, anthropometric parameters and blood lipids in a Flemish adult population	Shahavandi	2020	Iran	Association of PDIs with visceral adiposity, lipid accumulation product, and triglyceride-glucose index	N = 270 adults (M: 43.7%)	270	Cross-sectional	PDI, hPDI, uPDI FFQ Tertiles for each dietary index	Multivariate logistic regression Comparing tertiles to lowest (reference) Co-variates: age, sex, diabetes, cardiovascular disease, menopause status, education status smoking, physical activity, and dietary energy intake	NA	triglyceride-glucose (TyG) index was calculated as the (Fasting TG[mg/dL] ×Glucose [mg/dL]/2) LAP was calculated as (WC-65) ×TG in men, and (WC-58) ×TG in women
Changes in Plant-Based Diet Quality and Total and Cause-Specific Mortality	Shahinfar	2021	Iran	Association of PDIs with biochemical markers of bone turnover, inflammation, and insulin	N = 178 participants (M: 28.6%) Original cohort	178	Cross-sectional	PDI, hPDI, uPDI FFQ Tertiles for each dietary index	Multivariate linear regression Comparing tertiles to lowest (reference) Co-variates: age, sex, BMI, smoking, physical activity, marital status, disease, and energy intake	NA	Bone turnover: osteocalcin: measured from blood and urine samples; u-CTX-I; PTH, 25(OH) D Inflammation: hs-CRP Insulin resistance and sensitivity: serum insulin, HOMA-IR, QUICKI
Change in Plant-Based Diet Quality Is Associated with Changes in Plasma Adiposity-Associated Biomarker Concentrations in Women	Shin & Kim	2021	Korea	Association of PDIs with dyslipidemia	N= 14,167 (M: 38.2%) Korea National Health and Nutrition Survey (2012-2016) cohort	14167	Cross-sectional	PDI, hPDI, uPDI FFQ baseline Quintiles for each dietary index	Multivariate logistic regression Comparing quintiles to lowest (reference) Co-variates: age , sex , physical activity, smoking status, education level, alcohol intake, total energy intake, BMI, presence of diabetes, and use of anti-hyperlipidemic agent	NA	Dyslipidemia: hypertriglyceridemia hypercholesterolemia, low HDL-cholesterol, high LDL-cholesterol, use of anti-hyperlipidemia agent
	Shirzadi	2022	Iran	Associations of PDIs with cardiovascular risk factors	N = 371 women Original cohort	371	Cross-sectional	PDI, hPDI, uPDI Semi-quantitative FFQ Tertiles for each dietary index	multivariable logistic regression models Comparing tertiles to lowest (reference) Co-variates: age, energy intake, SES, physical activity, use of estrogen, medication, supplement consumption, and BMI	NA	Waist circumference, triglycerides, total cholesterol, HDL-c, BMI, hypertriglyceridemia waist
Adherence to a healthy plant diet may reduce inflammatory factors in obese and overweight women-a cross-sectional study	Song	2021	Korea	Association between PDIs and dyslipidemia	N = 147,945 (M: 35%) Original cohort Time frame: 2004-2013	147945	Cross-sectional	PDI, hPDI, uPDI FFQ baseline Quintiles for each dietary index	Multivariate logistic regression Comparing quintiles to lowest (reference) Co-variates: age, sex, education , physical activity, pack-years of cigarettes, alcohol intake, body mass index, and total energy intake	NA	Dyslipidemia: defined as one of the following (1) TG ≥ 5.18 mmol/L; (2) TC ≥ 6.2 mmol/L; (3) low HDL-C as plasma HDL-C <1.0 mmol/L; (4) high LDL-C as LDL-C ≥4.1 mmol/L; or (5) intake of anti-hyperlipidemic medicines
	Sotos-Prieto	2022	USA	Association of PDIs with risk of frailty	N = 82,234 women Nurses' Health Study (1990 through 2014)	82234	Longitudinal	hPDI, uPDI FFQ (collected every 4 years; cumulative score used in analysis) Quintiles for each dietary index	Cox proportional hazards models Comparing quintiles to lowest (reference) Co-variates: age, calendar time, body mass index at baseline, socio‐economic status, smoking status, alcohol intake, energy intake, margarine intake, and medication use, physical activity	1,176,401 person-year follow-up	Frailty incidence was assessed every 4 years, being defined as having three or more of the following five criteria from the FRAIL scale: fatigue, low strength, reduced aerobic capacity, having ≥5 illnesses and weight loss ≥5%
Association of dietary acid load and plant-based diet index with sleep, stress, anxiety and depression in diabetic women	Stanford	2020	Australia	Association of PDIs with uremic toxins and gut microbiota in adults receiving hemodialysis	N = 22 (M: 64%) Original study (convenience sample)	22	Cross-sectional	PDI, hPDI, uPDI dietary intake assessed with open-ended structured diet history by two dieticians and 3 day food record Quintiles for each dietary index	Multivariate regression models Comparing higher adherence to lowest adherence (reference) Co-variates: dialysis adequacy, anuria, and blood albumin levels	NA	p-cresyl sulfate and indoxyl sulfate; free and total
	Wang	2022	USA	Association of PDIs and colorectal cancer	N = 123,773 adults Cohort from Nurses' Health Study and the Health Professionals Follow-up Study	123773	Longitudinal	hPDI, uPDI FFQ (cumulative score) Quartiles for each dietary index	Cox proportional hazards models Comparing quartiles to lowest (reference) Co-variates: body weight, physical exercise activity, regular use of aspirin or other NSAID, smoking habits, family history of CRC, history of previous lower gastrointestinal endoscopic examination (and status of menopause and postmenopausal use of hormone therapy in women)	3,143,158 person‐years	Colorectal cancer identified by questionnaire or National Death Index and then confirmed by medical record review
A Provegetarian Food Pattern Emphasizing Preference for Healthy Plant-Derived Foods Reduces the Risk of Overweight/Obesity in the SUN Cohort	Wang	2021	Australia	Associations of PDIs with obesity risk	N = 787 adults (M: 45.9%) North West Adelaide Health Study cohort (2008-2010)	787	Longitudinal	PDI, hPDI, uPDI FFQ collected in middle of study Quintiles for each dietary index	Multivariable log-binomial logistic regression Comparing quintiles to lowest (reference) Co-variates: sex, age, educational status, marital status, SEIFA, smoking status, alcohol risk, physical activity, total energy intake	5 year follow up	Obesity: BMI ≥ 30 kg/m2 from height and weight self-reported at 5 year follow up
Plant-Based Diets Are Associated With a Lower Risk of Incident Cardiovascular Disease, Cardiovascular Disease Mortality, and All-Cause Mortality in a General Population of Middle-Aged Adults	Wang	2022	USA	Association of PDIs and mortality	N = 315,919 (M: 91.9%) VA Million Veteran Program cohort	315919	Longitudinal	PDI, hPDI, uPDI FFQ Deciles for each dietary index	Cox proportional hazards models Comparing deciles to lowest (reference) Co-variates: age, sex, race/ethnicity, education level, income level, marriage status, smoking status, frequency of alcohol consumption, frequency of exercise vigorously, total energy intake, BMI, histories of diabetes, hypertension, hypercholesterolemia, cancer and CVD at baseline	Mean follow-up: 4 years	Total mortality: defined as deaths attributable to any causes, Cardiovascular mortality: ICD10 codes I00–I99 Cancer mortality: ICD10 codes C00–C97
Plant-Based Diets and Incident CKD and Kidney Function	Wang	2022	USA	Association of PDIs and DM	N = 8827 (M: 17%) Nurses' Health Study, Nurses' Health Study II, and Health Professionals Follow-up Study cohorts	8827	Longitudinal	PDI, hPDI, uPDI FFQ Mean of the two FFQs closest to time of blood draw used for analysis	Multivariable Cox proportional hazards regression Comparing per SD increment in diet indices Co-variates: age, study cohorts, original sub-studies, fasting status, BMI, race, family history of diabetes, multivitamin use, smoking status, physical activity, hypertension, antihypertensive medication use, hypercholesterolemia, lipid-lowering medication use, total energy intake, alcohol intake, margar…	Not reported	Diabetes: as defined by National Diabetes Data Group criteria
Higher adherence to plant-based diets are associated with lower likelihood of fatty liver	Waterplas	2020	Belgium	Association of PDIs with blood lipids	N = 650 Flemish adults (M: 64.6%) Secondary analysis of pre-existing cohort	650	Longitudinal	PDI, hPDI, uPDI 3-day dietary record Quintiles for each dietary index Changes in PDI score over 10 year time period	Multivariate linear regression Comparing quintiles to lowest (reference) Co-variates: age, residual change scores for smoking and peak oxygen uptake, and waist circumference	Median follow up: 10 years	Total cholesterol, HDL-C, LDL-C, triglycerides: blood serum level BMI, waist circumference
Dietary pattern in midlife and cognitive impairment in late life: a prospective study in Chinese adults	Weber	2022	Germany	Association of PDIs and plasma boron concentration	N = 899 adults (M: 57%) PopGen Cohort	899	Cross-sectional	PDI, hPDI, uPDI FFQ baseline Tertiles for each dietary index Analysis uses % change by 10-point increase in PDI	Multivariable-adjusted linear regression analyses Dietary indices, modelled per 10 point increment in PDI, hPDI, uPDI Co-variates: age, sex, physical activity, smoking status, education level, season, total daily energy, alcohol intake, BMI	NA	Plasma boron concentrations: blood serum
Association of plant-based dietary patterns with psychological profile and obesity in Iranian women	Weston	2022	USA	Association between PDIS and incidence of CHD, stroke, CVD, and all-cause mortality	N = 3,635 (M: 35.7%) Jackson Heart Study (2000-2018) cohort	3635	Longitudinal	PDI, hPDI, uPDI FFQ at baseline and every month for 4 months Tertiles for each dietary index Indices were cumulatively averaged for analysis	Multivariate Cox proportional hazard model analysis Comparing tertiles to lowest (reference) Co-variates: age, sex, education, smoking, alcohol intake, margarine intake, physical activity, total energy intake, body mass index, total cholesterol, hypertension, diabetes, estimated glomerular filtration rate, hormone replacement therapy medication use, and statin medication use	Median follow-up: 13 years (CVD incidence) and 15 years (all-cause mortality)	CHD incidence: any new CHD event (including fatal CHD, myocardial infarction, or cardiac procedure) Stroke incidence: any new stroke event CVD incidence: any new CHD event or stroke event All-cause mortality: deaths attributable to any cause
	Wu	2022	China	Associations of PDIs with colorectal cancer	N = 5598 (M: 57.27%) (cases: 2799; controls: 2799)	5598	Cross-sectional (Case-control)	PDI, hPDI, uPDI FFQ Quintiles for each dietary index	Multivariate logistic regression Comparing quintiles to lowest (reference) Co-variates: age, sex, total energy intake, marital status, residence, educational level, occupation, income, BMI, smoking status, alcohol drinking, first-degree relative with cancer, occupational activity, and household and leisure-time activities	NA	Histologically confirmed colorectal cancer
Association of a plant-based dietary pattern in relation to gestational diabetes mellitus	Wu	2019	China	Association of PDIs with cognitive function	N = 16,948 (M: 40.8%) Singapore Chinese Health Study cohort	16948	Longitudinal	PDI, hPDI FFQ at baseline Quartiles for each dietary index	Multivariable logistic regression models Comparing quartiles to lowest (reference) Co-variates: age, year of baseline interview, sex, dialect group, marital status, education level, smoking status, physical activity, sleep duration, BMI, total energy intake, baseline history of hypertension, diabetes, cardiovascular disease, and cancer	Median follow up: 19.7 years	Cognitive function: Singapore-modified Mini-Mental State Examination
	Yang	2022	USA	Associations of PDIs and incidence of erectile dysfunction	N= 21,942 men Cohort from Health Professionals Follow up Study	21942	Longitudinal	PDI, hPDI, uPDI FFQ at baseline and every 4 years Quintiles for each dietary index	Cox-proportional hazard ratios Comparing quintiles to lowest (reference) Co-variates: smoking status, BMI, physical activity, time updated incident CVD during follow up, self reported history of diabetes, hypertension, depression, antidepressant or antipsychotic medication use, benzodiazepine medication use, alpha blocker or 5 alpha reductase inhibitor use, marital status, self reported race, and…	mean of 12.0 years follow up	incidence of erectile dysfunction based on patient report "very poor, poor, fair, good, or very good" ability to maintain an erection sufficient for intercourse without treatment
Diet Quality Indices and Risk of Type 2 Diabetes Mellitus The Singapore Chinese Health Study	Zamani	2019	Iran	Association of PDIs with gestational diabetes	N = 460 pregnant women between 25th and 28th week of pregnancy (200 cases; 260 controls) Original cohort	460	Cross-sectional (Case-control)	PDI, hPDI, uPDI 3-day food diaries Tertiles for each dietary index	Multivariate logistic regression Comparing tertiles to lowest (reference) Co-variates: age, energy intake, number of children, SES, education, occupation, smoking status, BMI	NA	GDM: fasting blood glucose >5.27 mmol/L or 1-hour postprandial glucose >7.77 mmol/L during pregnancy
Healthy Plant-Based Diets Are Associated with Lower Risk of All-Cause Mortality in US Adults	Zamani	2019	Iran	Associations of PDIs with obesity and psychological disorders in women	N = 435 women Original cohort	435	Cross-sectional	PDI, hPDI, uPDI FFQ Tertiles for each dietary index	Multivariate logistic Regression Comparing tertiles to lowest (reference) Co-variates: age, energy intake, socioeconomic status, physical activity, marriage status, educational status, supplement use, sleep duration; models for psychological factors were also adjusted for BMI	NA	Overall obesity: BMI Abdominal obesity: Waist circumference Depression, anxiety, psychological stress: DASS-21 questionnaire
Healthful and Unhealthful Plant-Based Diets and the Risk of Coronary Heart Disease in U.S. Adults	Zhou	2021	Singapore, China	Association of PDIs with healthy aging	N = 14,159 (M: 44.2%) Singapore Chinese Health Study	14159	Longitudinal	PDI, hPDI FFQ at baseline Quartiles for each dietary index	Multivariable-adjusted logistic regression models Comparing quartiles to lowest (reference) Co-variates: age at baseline, year of baseline interview, sex, dialect group, marital status, education level, smoking status, physical activity, sleep duration, BMI, alcohol drinking, and total energy intake	Follow up period 20 years; mean follow up: 12.7 years	Healthy aging: 7 domains, no history of major chronic diseases, no impairment of cognitive function, no limitations in instrumental activities of daily living, no clinical depression at screening, good overall self-perceived health, good physical functioning, and no function-limiting pain
	Zhu	2022	China	Association of PDIs and cognitive impairment	N = 6136 (M: 53.67%) Chinese Longitudinal Healthy Longevity Survey (2008, 2011, 2014, and 2018 survey data)	6136	Longitudinal	PDI, hPDI, uPDI FFQ Quartiles for each dietary index	multivariable-adjusted models Comparing quartiles to lowest (reference) Co-variates: age, sex, marital status, urban/rural residence, education, occupation before age 60, financial status, social and leisure activity, smoking and drinking status, physical activity, geographic regions, BMI, vitamin A/C/E intake, and status of five cardiometabolic diseases, including hypertension, diabetes, heart d…	10 years	MMSE scores ≥24 deemed as normal cognition and <24 as cognitive impairment
	Mean yr:	2020.97			Mean sample:	32746.7
	Median yr:	2021			Median sample:	3646
	Min yr	2017			Q1 sample	456
	Max yr	2023			Q3 sample	14568

## Sheet: Mortality
Mortality
Author	Year	Study	Outcome	PDI	hPDI	uPDI
Anyene et al.	2021	Plant-Based Dietary Patterns and Breast Cancer Recurrence and Survival in the Pathways Study	All-cause Mortality	Baseline: No significant association (HR: 0.94; 95CI: 0.83-1.08) TDC: No significant association (HR: 0.96; 95CI: 0.82-1.11)	Baseline: No significant association (HR: 0.94; 95CI: 0.85-1.05) TDC: No significant association (HR 0.93; 95CI: 0.83-1.05)	Baseline: No significant association (HR: 1.06; 95CI: 0.96-1.18) TDC: No significant association (HR 1.07; 95CI: 0.96-1.2)
			Breast Cancer Mortality	Baseline: No significant association (HR: 1.03; 95CI: 0.85-1.24) TDC: No significant association (HR: 0.98; 95CI: 0.79-1.22)	Baseline: No significant association (HR: 1.03; 95CI: 0.88-1.19) TDC: No significant association (HR: 1.07; 95CI: 0.91-1.25)	Baseline: No significant association (HR: 0.97; 95CI: 0.84-1.13) TDC: No significant association (HR: 0.94; 95CI: 0.8-1.1)
			Non-Breast Cancer Mortality	Baseline: No significant association (HR: 0.92; 95CI: 0.76-1.11) TDC: No significant association (HR: 0.9; 95CI: 0.73-1.11)	Baseline: No significant association (HR: 0.88; 95CI: 0.76-1.02) TDC: Inverse association between hPDI and non-breast cancer mortality (HR 0.83, 95CI: 0.71-0.98)	Baseline: No significant association (HR: 1.14; 95CI: 0.98-1.32) TDC: uPDI significantly associated with non-breast cancer mortality: (HR 1.20, 95CI: 1.02-1.41)
Baden et al.	2019	Changes in Plant-Based Diet Quality and Total and Cause-Specific Mortality	All-cause mortality	No significant association (HR: 0.95; 95CI: 0.90-1.00; p-trend: <0.001)	hPDI inversely associated with all-cause mortality (HR: 0.90; 95CI: 0.85-0.95; p-trend: <0.001)	uPDI significantly associated with all-cause mortality (HR: 1.12 (95CI: 1.07-1.18; p-trend: <0.001)
			CVD-related mortality	PDI inversely associated with CVD-related mortality (HR: 0.93; 95CI: 0.88-0.99; p-trend: not reported)	hPDI inversely associated with CVD-related mortality (HR: 0.91; 95CI: 0.86-0.96; p-trend: not reported)	uPDI associated with CVD-related mortality (HR: 1.08; 95CI: 1.02-1.14; p-trend: not reported)
			Cancer-related mortality	PDI inversely associated with cancer-related mortality (HR: 0.93; 95CI: 0.89-0.98; p-trend: not reported)	No significant association (HR: 0.98; 95CI: 0.93-1.02; p-trend: not reported)	No significant association (HR: 0.98; 95CI: 0.93-1.03; p-trend: not reported)
Delgado-Velandia et al.	2022	Plant-Based Diets and All-cause and Cardiovascular Mortality in a Nationwide Cohort in Spain: The ENRICA Study	All-cause Mortality	NA	No significant association (HR: 0.74; 95CI: 0.52 - 1.05; p-trend: 0.06)	No significant association (HR: 1.18; 95CI: 0.88 - 1.58; p-trend: 0.37)
			CVD-related mortality	NA	hPDI inversely associated with CVD-related mortality (HR: 0.42; 95CI: 0.20 - 0.88; p-trend: 0.004)	No significant association (HR: 1.11; 95CI: 0.56 - 2.18; p-trend: 0.54)
Li et al.	2022	A prospective study of healthful and unhealthful plant-based diet and risk of overall and cause-specific mortality	All-cause Mortality	PDI inversely associated with all-cause mortality (HR: 0.80; 95CI: 0.73-0.89; p-trend: < 0.001)	hPDI inversely associated with all-cause mortality (HR: 0.86; 95CI: 0.77-0.95; p-trend: 0.001)	uPDI associated with all-cause mortality (HR: 1.33; 95CI: 1.19-1.48; p-trend: < 0.001)
			Cancer-related mortality	PDI inversely associated with cancer-related mortality (HR: 0.68, 95CI: 0.55-0.85; p-trend: < 0.001)	No significant association (HR: 0.89; 95CI: 0.71-1.11; p-trend: 0.173)	No significant association (HR: 1.11; 95CI: 0.88-1.40; p-trend: 0.447)
			CVD-related mortality	No significant association (HR: 0.84; 95CI: 0.68-1.04; ptrend: 0.046)	No significant association (HR: 1.09; 95CI: 0.85-1.40; p-trend: 0.987)	uPDI associated with CVD-related mortality (HR: 1.42, 95CI: 1.12- 1.79; p-trend: 0.015)
Kim et al.	2021	Plant-based diet quality and the risk of total and disease-specific mortality: A population-based prospective study	All-cause mortality	PDI inversely associated with all-cause mortality (HR: 0.76; 95CI: 0.68–0.85; p-trend: <0.0001)	No significant association (HR: 1.05; 95CI: 0.93–1.18; p-trend: 0.39)	uPDI significantly associated with all-cause mortality (HR:1.30; 95CI: 1.15–1.48; p-trend: <0.0001)
			CVD-related mortality	No significant association (HR: 0.77; 95CI: 0.57–1.04; p-trend: 0.02)	No significant association (HR: 1.23; 95CI: 0.90–1.67; p-trend: 0.35)	No significant association (HR: 1.55; 95CI: 1.08–2.25; p-trend: 0.06)
			Cancer-related mortality	No significant association (HR: 0.88; 95CI: 0.75–1.03; p-trend: 0.04)	No significant association (HR:1.00; 95CI: 0.84–1.19; p-trend: 0.82)	No significant association (HR: 1.23; 95CI: 1.02–1.47; p-trend: 0.06)
Kim et al.	2019	Plant-Based Diets Are Associated With a Lower Risk of Incident Cardiovascular Disease, Cardiovascular Disease Mortality, and All-Cause Mortality in a General Population of Middle-Aged Adults	All-cause Mortality	PDI inversely associated with total mortality (HR: 0.75; 95CI: 0.69-0.82; p-trend: <0.001) Provegetarian diet inversely associated with total mortality (HR: 0.82; 95CI: 0.76- 0.89; p-trend: <0.001)	hPDI inversely associated with total mortality (HR: 0.89; 95CI: 0.81-0.98; p-trend: 0.01)	No significant association (HR: 0.94; 95CI: 0.87-1.03; p-trend: 0.10)
			CVD-related mortality	PDI inversely associated with CVD-related mortality (HR: 0.68; 95CI: 0.58-0.80; p-trend: <0.001) Provegetarian diet inversely associated with CVD-related mortality (HR: 0.69; 95CI: 0.59-0.81; p-trend: <0.001)	hPDI inversely associated with CVD-related mortality (HR: 0.81; 95CI: 0.68-0.97; p-trend: 0.01)	No significant association (HR: 0.93; 95CI: 0.80-1.08; p-trend: 0.13)
Kim et al.	2018	Healthy Plant-Based Diets Are Associated with Lower Risk of All-Cause Mortality in US Adults	All-cause Mortality	No significant association (HR: 1.01; 95CI: 0.98-1.03; p-trend: not reported)	No significant association for PDIs less than median (HR: 1.04; 95CI: 0.97-1.12; p-trend: not reported) hPDI inversely associated with all-cause mortality when score is higher than the median (HR: 0.95; 95CI: 0.91-0.98; p-trend: not reported)	No significant association (HR: 1.00; 95CI: 0.98-1.04; p-trend: not reported)
			CVD-related mortality	No significant association (HR: 1.05; 95CI: 0.99-1.12; p-trend: not reported)	No significant association (HR: 1.02; 95CI: 0.97-1.08; p-trend: not reported)	No significant association (HR: 1.02; 95CI: 0.96-1.08; p-trend: not reported)
Ratjen et al.	2021	Post-diagnostic reliance on plant-compared with animal-based foods and all-cause mortality in omnivorous long-term colorectal cancer survivors	All-cause Mortality	PDI inversely associated with all-cause mortality (HR: 0.46; 95CI: 0.29-0.75 p-trend: 0.01)	No significant association (HR: 0.76; 95CI: 0.51-1.14 p-trend: 0.20)	No significant association (HR: 1.29; 95CI: 0.84-1.98; p-trend: 0.07)
Wang et al.	2022	Degree of Adherence to Based Diet and Total and Cause-Specific Mortality: Prospective Cohort Study in the Million Veteran Program	All-cause Mortality	PDI inversely associated with total mortality (HR: 0.75; 95CI: 0.71-0.79; p-trend: <0.0001)	hPDI inversely associated with total mortality (HR: 0.64; 95CI: 0.61- 0.68, p-trend: <0.0001)	uPDI significantly associated with total mortality (HR: 1.41; 95CI: 1.33-1.49, p-trend: <0.0001)
			CVD-related mortality	PDI inversely associated with CVD-related mortality (HR: 0.77; 95CI: 0.70-0.84; p-trend: <0.0001)	hPDI inversely associated with CVD-related mortality (HR:0.69; 95CI: 0.63-0.76; p-trend: <0.0001)	uPDI significantly associated with CVD-related mortality (HR: 1.41; 95CI: 1.28-1.55; p-trend: <0.0001)
			Cancer-related mortality	PDI inversely associated with cancer-related mortality (HR: 0.74; 95CI: 0.68-0.82; p-trend: <0.0001)	hPDI inversely associated with cancer-related mortality (HR: 0.67; 95CI: 0.61-0.74; p-trend: <0.0001)	uPDI significantly associated with cancer-related mortality (HR: 1.36; 95CI: 1.24-1.37; p-trend: <0.0001)
Weston et al.	2022	Plant-based diets and incident cardiovascular disease and all-cause mortality in African Americans: A cohort study	All-cause Mortality	No significant association (HR: 1.07; 95CI: 0.87-1.33; p-trend: 0.52)	No significant association (HR: 0.94; 95CI: 0.76-1.17; p-trend: 0.65)	No significant association (HR: 1.15; 95CI: 0.93-1.42; p-trend:0.20)
Abbreviations: CI (confidence interval), CVD (cardiovascular disease), hPDI (healthy plant-based dietary index), HR (hazard ratio), PDI (plant-based dietary index, TDC (time-dependent cumulative), uPDI (unhealthy plant-based dietary index)

## Sheet: Cardiovascular Diseases
Cardiovascular Diseases
Author	Year	Study	Outcome	PDI	hPDI	uPDI
Kouvari et al.	2022	Quality of plant-based diets in relation to 10-year cardiovascular disease risk: the ATTICA cohort study	CVD	No significant association (HR: 0.56; 95CI: 0.14-2.25; p-trend: not reported)	hPDI inversely associated with incidence of CVD (HR: 0.32; 95CI: 0.16-0.63; p-trend: not reported)	No significant association (HR: 1.54; 95CI: 0.37-6.33; p-trend: not reported)
Weston et al.	2022	Plant-based diets and incident cardiovascular disease and all-cause mortality in African Americans: A cohort study	CHD	No significant association (HR: 1.13; 95CI: 0.76-1.69; p-trend: 0.54)	No significant association (HR: 1.04; 95CI: 0.72-1.53; p-trend:0.82)	No significant association (HR: 0.86; 95CI: 0.56-1.31; p-trend:0.53)
			Stroke	No significant association (HR: 0.98; 95CI: 0.64-1.49; p-trend:0.93)	No significant association (HR: 0.86; 95CI: 0.46-1.29; p-trend:0.45)	No significant association (HR: 1.36; 95CI: 0.90-2.06; p-trend:0.14)
			CVD	No significant association (HR: 1.09; 95CI: 0.80-1.47; p-trend: 0.60)	No significant association (HR: 1.02; 95CI: 0.76-1.36; p-trend: 0.92)	No significant association (HR: 1.03; 95CI: 0.76-1.40 ; p-trend: 0.82)
Baden et al.	2021	Quality of Plant-Based Diet and Risk of Total, Ischemic, and Hemorrhagic Stroke	Total stroke	No significant association (HR: 0.94; 95CI: 0.86-1.03; p-trend: 0.15)	hPDI inversely associated with total stroke (HR: 0.90; 95CI: 0.83-0.98; p-trend: 0.002)	No significant association (HR: 1.05; 95CI: 0.96-1.15; p-trend: 0.19)
			Ischemic Stroke	No significant association (HR: 1.04; 95CI: 0.91-1.18; p-trend: 0.59)	No significant association (HR: 0.92; 95CI: 0.82-1.04; p-trend: 0.06)	No significant association (HR: 0.96; 95CI: 0.84-1.09; p-trend:0.76)
			Hemorrhagic Stroke	No significant association (HR: 1.05; 95CI: 0.82-1.33; p-trend: 0.89)	No significant association (HR: 0.93; 95CI: 0.74-1.18; p-trend: 0.46)	No significant association (HR: 0.96; 95CI: 0.75-1.23; p-trend: 0.55)
Heianza et al.	2020	Genetic susceptibility, plant-based dietary patterns, and risk of cardiovascular disease	CVD	NA	hPDI inversely associated with CVD (HR: 0.83; 95CI: 0.71-0.97; p-trend: 0.013) No significant association when hPDI stratified by high GRS-MI (HR: 0.83; 95CI: 0.68-1.02) hPDI inversely associated with CVD when stratified by low GRS-MI (HR: 0.70; 95CI: 0.57-0.87), high GRS-stroke (HR: 0.77; 95CI: 0.63-0.95) and low GRS-stroke (HR: 0.74; 95CI: 0.60-0.91)	NA
Kim et al.	2019	Plant-Based Diets Are Associated With a Lower Risk of Incident Cardiovascular Disease, Cardiovascular Disease Mortality, and All-Cause Mortality in a General Population of Middle-Aged Adults	CVD	PDI inversely associated with CVD incidence (HR: 0.84; 95CI: 0.75-0.92; p-trend: <0.001) Provegetarian inversely associated with CVD incidence (HR: 0.84; 95CI: 0.76-0.93; p-trend: <0.001)	No significant association (HR: 0.91; 95CI: 0.82-1.01; p-trend: 0.11)	No significant association (HR: 0.94; 95CI: 0.85-1.04; p-trend: 0.98)
Musicus et al.	2022	Health and environmental impacts of plant-rich dietary patterns: a US prospective cohort study	CVD	PDI inversely associated with CVD (RR: 0.74; 95CI: 0.63 – 0.85; p-trend: <0.0001)	hPDI inversely associated with CVD (RR: 0.71; 95CI: 0.60 – 0.83; p-trend: <0·0001)	No significant association (RR: 1.15; 95CI: 1.00 – 1.33; p-trend: 0.023)
Satija et al.	2017	Healthful and Unhealthful Plant-Based Diets and the Risk of Coronary Heart Disease in U.S. Adults	CHD	No significant association: (HR: 0.92; 95CI: 0.83-1.01; p-trend: 0.003)	hPDI inversely associated with incidence of CHD (HR: 0.75; 95CI: 0.68 - 0.83; p-trend: <0.001)	uPDI significantly associated with incidence of CHD (HR: 1.32; 95CI: 1.20 - 1.46; p-trend: <0.001)
Abbreviations: CHD (coronary heart disease), CI (confidence interval), CVD (cardiovascular disease), GRS (genetic risk susceptibility), hPDI (healthy plant-based dietary index), HR (hazard ratio), MI (myocardial infarction), PDI (plant-based dietary index, uPDI (unhealthy plant-based dietary index)

## Sheet: Chronic Kidney Disease
Chronic Kidney Disease and Uremic Toxins
Author	Year	Study	Outcome	PDI	hPDI	uPDI
McFarlane et al.	2021	Diet Quality and Protein-Bound Uraemic Toxins: Investigation of Novel Risk Factors and the Role of Microbiome in Chronic Kidney Disease	p-cresyl sulfate (total)	No significant association (β: -0.007; 95CI: -0.200 to 0.186)	No significant association (β: -0.036; 95CI: --0.156 to 0.084)	No significant association (β: -0.012; 95CI: -0.158 to 0.135)
			p-cresyl sulfate (free)	No significant association (β: -0.009; 95CI: -0.045 to 0.028)	hPDI significantly associated with reduced levels of free PCS (β: -0.026; 95CI: -0.046 to -0.005; p-value: <0.050)	No significant association (β: -0.005; 95CI: -0.032 to 0.023)
			indoxyl sulfate (total)	No significant association (β: 0.018 95CI: -0.049 to 0.085)	No significant association (β: 0.019; 95CI: -0.023 to 0.060)	No significant association (β: 0.003; 95CI: -0.048 to 0.054)
			indoxyl sulfate (free)	No significant association (β: -0.002; 95CI: -0.033 to 0.028)	No significant association (β: -0.004; 95CI: -0.023 to 0.015)	No significant association (β: -0.002; 95CI: -0.026 to 0.021)
Stanford et al.	2020	Associations Among Plant-Based Diet Quality, Uremic Toxins, and Gut Microbiota Profile in Adults Undergoing Hemodialysis Therapy	p-cresyl sulfate (total)	No significant association (std β: 0.1; p-value: 0.81)	No significant association (std β: 0.1; p-value: 0.85)	No significant association (std β: 0.2; p-value: 0.35)
			p-cresyl sulfate (free)	No significant association (std β: 0.3; p-value: 0.31)	No significant association (std β: 0.2; p-value: 0.45)	No significant association (std β: 0.3; p-value: 0.18)
			indoxyl sulfate (total)	PDI inversely associated with total IS (std β: -0.5; p-value: 0.03)	No significant association (std β: -0.5; p-value: 0.06)	uPDI associated with increased total IS (std β: 0.5; p-value: 0.04)
			indoxyl sulfate (free)	No significant association (std β: 0.1; p-value: 0.80)	No significant association: (std β: -0.1; p-value: 0.84)	uPDI associated with increased free IS (std β: 0.5; p-value: 0.04)
Kim et al.	2019	Plant-Based Diets and Incident CKD and Kidney Function	CKD	No significant association (HR: 0.95; 95CI: 0.86-1.04; p-trend: 0.07) Provegetarian inversely associated with CKD (HR: 0.91; 95CI: 0.82-0.99; p-trend: 0.02)	hPDI inversely associated with CKD (HR: 0.91; 95CI: 0.82-0.99; p-trend: 0.02)	uPDI associated with CKD (HR: 1.18; 95CI: 1.07-1.30; p-trend: 0.001)
Abbreviations: β (correlation coefficient), CI (confidence interval), CKD (chronic kidney disease), hPDI (healthy plant-based dietary index), HR (hazard ratio), IS (indoxyl sulfate), PCS (p-cresyl sulfate), PDI (plant-based dietary index, uPDI (unhealthy plant-based dietary index)

## Sheet: Cardiometabolic Risk Factors
Cardiometabolic Risk Factors
Author	Year	Study	Outcome	PDI/PVG	hPDI/hPVG	uPDI/uPVG
Amini et al.	2021	The association between plant-based diet indices and metabolic syndrome in Iranian older adults	Metabolic syndrome	No significant association (OR: 1.05; 95CI: 0.49-2.27; p-value: 0.74)	No significant association (OR: 0.79; 95CI: 0.37-1.68; p-value: 0.59)	No significant association (OR: 0.77; 95CI: 0.35-1.69; p-value: 0.43)
Bhupathiraju et al.	2022	A healthy plant-based diet is favorably associated with cardiometabolic risk factors among participants of South Asian ancestry	Fasting blood sugar	No significant association (β±SE: −0.374 ± 0.320; p-value: 0.24)	No significant association (β±SE = −0.313 ± 0.270; p-value: 0.25)	No significant association (β±SE: 0.015 ± 0.321; P-value: 0.96)
			HbA1c	No significant association (β±SE: 0.064 ± 0.171; P-value: 0.71)	No significant association (β±SE: 0.034 ± 0.145; P-value: 0.82)	No significant association (β±SE: 0.158 ± 0.171; P-value: 0.36)
			Triglycerides	No significant association (β±SE: −0.608 ± 0.966; P-value: 0.53)	No significant association (β±SE: −0.413 ± 0.825; P-value: 0.61)	No significant association (β±SE: 0.546 ± 0.993; P-value: 0.58)
			HDLc	No significant association (β±SE: 0.006 ± 0.006; P-value: 0.31)	No significant association (β±SE: 0.004 ± 0.005; P-value: 0.46)	No significant association (β±SE: 0.004 ± 0.006; P-value: 0.46)
			LDLc	No significant association (β±SE: −0.026 ± 0.021; P-value: 0.20)	No significant association (β±SE: −0.007 ± 0.017; P-value: 0.70)	No significant association (β±SE: 0.007 ± 0.021; P-value: 0.74)
			Weight	PDI inversely associated with weight (β±SE: − 0.209 ± 0.106; P-value: 0.05)	No significant association (β±SE: 0.004 ± 0.091; P-value: 0.96)	No significant association (β±SE: -0.072 ± 0.109; P-value: 0.51)
Daneshzad et al.	2021	Associations between plant-based dietary indices and dietary acid load with cardiovascular risk factors among diabetic patients	Fasting blood sugar ≥110	PDI inversely associated with FBS≥110 (OR: 0.32; 95CI: 0.11-0.92; p-trend: 0.030)	No significant association (OR: 0.55; 95CI: 0.18 - 1.71; p-trend: 0.310)	No significant association (OR: 0.82; 95CI: 0.30-2.23; p-trend: 0.742)
			SBP≥130	No significant association (OR: 1.01; 95CI: 0.48-2.08; p-trend: 0.997)	No significant association (OR: 0.84; 95CI: 0.40-1.78; p-trend: 0.677)	No significant association (OR: 0.80; 95CI: 0.37 - 1.73; p-trend: 0.589)
			DBP≥85	No significant association (OR: 0.75; 95CI: 0.22-2.49;p-trend: 0.875)	No significant association (OR: 0.85; 95CI: 0.24 - 2.94; p-trend: 0.851)	No significant association (OR: 0.92; 95CI: 0.23-3.62; p-trend: 0.812)
			HDL-C<50	No significant association (OR: 0.69; 95CI: 0.32-1.46; p-trend: 0.829)	No significant association (OR: 0.72; 95CI: 0.33 - 1.57; p-trend: 0.406)	No significant association (OR: 1.01; 95CI: 0.47 - 2.19; p-trend: 0.968)
			LDL-C≥130	No significant association (OR: 1.41; 95CI: 0.61, 3.27; p-trend: 0.389)	No significant association (OR: 1.07; 95CI: 0.46 - 2.46; p-trend: 0.974)	No significant association (OR: 0.82; 95CI: 0.33 - 2.05; p-trend: 0.683)
			TC≥200	No significant association (OR: 1.07; 95CI: 0.45 - 2.52; p-trend: 0.869)	No significant association (OR: 1.40; 95CI: 0.59 - 3.35; p-trend: 0.456)	No significant association (OR: 0.40; 95CI: 0.15 - 1.04; p-trend: 0.064)
			TG≥150	No significant association (OR: 0.94; 95CI: 0.46 - 1.93; p-trend: 0.876)	No significant association (OR: 1.12; 95CI: 0.55 - 2.28; p-trend: 0.733)	No significant association (OR: 0.71; 95CI: 0.34 - 1.46; p-trend: 0.360)
			WC≥88	No significant association (OR: 0.63; 95CI: 0.20 - 1.92; p-trend: 0.432)	No significant association (OR: 0.49; 95CI: 0.16 - 1.48; p-trend: 0.192)	No significant association (OR: 1.98; 95CI: 0.66 - 5.90; p-trend: 0.206)
Kim et al.	2021	Association between unhealthy plant-based diets and the metabolic syndrome in adult men and women: a population-based study in South Korea	Metabolic syndrome	No significant association (OR: 0.96; 95CI: 0.80-1.15; p-trend: 0.89)	No significant association (OR: 1.16; 95CI: 0.95-1.41; p-trend: 0.20)	uPDI associated with metabolic syndrome (OR: 1.54; 95CI: 1.28-1.86; p-trend: <0.0001)
			High fasting glucose	NA	NA	No significant association (OR: 1.20; 95CI: 1.02-1.42; p-trend: 0.1)
			Hypertriglyceridemia	NA	NA	uPDI associated with hypertriglyceridemia (OR: 1.42; 95CI: 1.21-1.67; p-trend: <0.001)
			Low HDL-C	NA	NA	No significant association (OR: 1.19; 95CI: 1.03-1.38; p-trend: 0.052)
			Elevated blood pressure	NA	NA	No significant associations (OR: 1.08; 95CI: 0.92-1.28; p-trend: 0.58)
Kim et al.	2021	Quality of plant-based diets and risk of hypertension: a Korean genome and examination study	Hypertension	No significant association (HR: 0.91; 95CI: 0.79-1.03; p-trend: 0.1352)	hPDI inversely associated with HTN (HR: 0.65; 95CI: 0.57- 0.75; p-trend: <0.0001)	uPDI associated with HTN (HR: 1.44; 95CI: 1.24-1.67; p-trend: <0.0001)
Laouali et al.	2021	BMI in the Associations of Plant-Based Diets with Type 2 Diabetes and Hypertension Risks in Women: The E3N Prospective Cohort Study	Hypertension	PDI inversely associated with HTN (HR: 0.89; 95CI: 0.84-0.94); p-trend: <0.0001)	hPDI inversely associated with HTN (HR: 0.83; 95CI: 0.78-0.88; p-trend: <0.0001)	uPDI associated with HTN (HR: 1.10; 95CI: 1.04-1.17; p-trend: <0.0001)
Lee et al.	2021	Association between Different Types of Plant-Based Diets and Risk of Dyslipidemia: A Prospective Cohort Study	Dyslipidemia	PDI inversely associated with dyslipidemia (HR: 0.78; 95CI: 0.69-0.88; p-trend: <0.0001)	hPDI inversely associated with dyslipidemia (HR: 0.63; 95CI: 0.56-0.70; p-trend: <0.0001)	uPDI associated with dyslipidemia (HR: 1.48; 95CI: 1.30-1.69; p-trend: <0.0001)
Lotfi et al.	2022	Plant-based diets could ameliorate the risk factors of cardiovascular diseases in adults with chronic diseases	SBP	No significant association (OR: 1.08; 95CI: 0.87 - 1.35; p-trend: 0.21)	No significant association (OR: 0.87; 95CI: 0.69 - 1.10; p-trend: 0.07)	No significant association (OR: 1.00; 95CI: 0.80 - 1.25; p-trend: 0.62)
			DBP	No significant association (OR: 1.20; 95CI: 0.92 - 1.57; p-trend: 0.20)	No significant association (OR: 0.87; 95CI: 0.65 - 1.17; p-trend: 0.27)	No significant association (OR: 1.03; 95CI: 0.78 - 1.35; p-trend: 0.76)
			Fasting blood sugar	PDI inversely associated with fasting blood sugar (OR: 0.42; 95CI: 0.33 - 0.53; p-trend: <0.001)	No significant association (OR: 1.05; 95CI: 0.84 - 1.31; p-trend: 0.12)	uPDI associated with fasting blood sugar (OR: 1.25; 95CI: 1.01 - 1.55; p-trend: 0.01)
			Triglycerides	No significant association (OR: 1.01; 95CI: 0.83 - 1.22; p-trend: 0.87)	No significant association (OR: 1.16; 95CI: 0.95 - 1.41; p-trend: 0.06)	No significant association (OR: 0.90; 95CI: 0.74 - 1.10; p-trend: 0.55)
			Total cholesterol	No significant association (OR: 0.96; 95CI: 0.79 - 1.17; p-trend: 0.18)	hPDI inversely associated with total cholesterol (OR: 0.79; 95CI: 0.64 - 0.96; p-trend: 0.02)	uPDI associated with total cholesterol (OR: 1.24; 95CI: 1.02 - 1.50; p-trend: 0.05)
			LDLc	No significant association (OR: 0.97; 95CI: 0.79 - 1.20; p-trend: 0.37)	No significant association (OR: 0.88; 95CI: 0.71 - 1.10; p-trend: 0.19)	uPDI associated with LDLc (OR: 1.40; 95CI: 1.13 - 1.72; p-trend: 0.009)
			HDLc	No significant association (OR: 1.13; 95CI: 0.91 - 1.40; p-trend: 0.22)	No significant association (OR: 1.15; 95CI: 0.92 - 1.43; p-trend: 0.13)	No significant association (OR: 0.87; 95CI: 0.70 - 1.08; p-trend: 0.34)
			TG/HDL ratio	No significant association (OR: 1.08; 95CI: 0.83 - 1.40; p-trend: 0.57)	No significant association (OR: 1.18; 95CI: 0.91 - 1.54; p-trend: 0.13)	No significant association (OR: 0.93; 95CI: 0.72 - 1.21; p-trend: 0.90)
			Cholesterol/HDL ratio	No significant association (OR: 0.90; 95CI: 0.71 - 1.14; p-trend: 0.33)	hPDI inversely associated with cholesterol/HDL ratio (OR: 0.74; 95CI: 0.57 - 0.95; p-trend: 0.05)	No significant association (OR: 1.26; 95CI: 0.99 - 1.59; p-trend: 0.08)
Lu et al.	2021	The association between plant-based diet and erectile dysfunction in Chinese men	No of MetS components	PDI inversely associated with No. MetS components (β: -2.034; 95CI: -2.334 to -1.733; p-value: 0.005)	hPDI inversely associated with No of MetS components (β: -1.856; 95CI: -2.026 to -1.689; p-value: 0.002)	NA
Oncina-Canovas et al.	2022	Pro-vegetarian food patterns and cardiometabolic risk in the PREDIMED-Plus study: a cross-sectional baseline analysis	MetS z-score	No significant association (β: − 0.16; 95CI: − 0.33 to 0.01; p-trend: 0.015)	hPVG inversely associated with MetS z-score (β: − 0.23; 95CI: − 0.41 to − 0.05; p-trend: 0.016)	uPVG associated with increased MetS z-score (β: 0.21; 95CI: 0.04 to 0.38; p trend: 0.019)
			Waist-to-hip ratio	gPVG inversely associated with waist-to-hip ratio (β: − 0.16; 95CI: − 0.23 to − 0.09; p-trend: <0.001)	hPVG inversely associated with waist-to-hip ratio (β: − 0.14; 95CI: − 0.22 to − 0.07; p-trend: <0.001)	No significant association (β: 0.05; 95CI: − 0.03 to 0.12; p-trend: 0.104)
			SBP	No significant association (β: 0.03; 95CI: − 0.05 to 0.10; p-trend: 0.606)	No significant association (β: 0.01; 95CI: − 0.07 to 0.09; p-trend: 0.721)	No significant association (β: 0.01; 95CI: − 0.07 to 0.08; p-trend: 0.957)
			DBP	gPVG associated with DBP (β: 0.11; 95CI: 0.03 to 0.18; p-trend: 0.009)	No significant association (β: 0.00; 95CI: − 0.08 to 0.08; p-trend: 0.785)	No significant association (β: 0.08; 95CI: 0.00 to 0.15; p-trend: 0.042)
			HDL-cholesterol	No significant association (β: 0.07 95CI: 0.00 to 0.14; p-trend: 0.046)	No significant association β: 0.05; 95CI: − 0.02 to 0.13; p-trend: 0.068)	uPVG inversely associated with HDL-cholesterol (β: − 0.11; 95CI:− 0.18 to − 0.04; p-trend: 0.001)
			Plasma triglycerides	No significant association (β: 0.02; 95CI: − 0.04 to 0.07; p-trend: 0.379)	No significant association (β: − 0.06; 95CI: − 0.11 to 0.00; p-trend: 0.165)	uPVG associated with plasma triglycerides (β: 0.08; 95CI: 0.02 to 0.13; p-trend: 0.003)
			Plasma glucose	No significant association (β: − 0.01; 95CI: − 0.07 to 0.04; p-trend: 0.228)	No significant association (β: 0.03; 95CI: − 0.02 to 0.08; p-trend: 0.110)	uPVG associated with plasma glucose (β: − 0.07; 95CI: − 0.12 to − 0.02; p-trend: 0.002)
Shin & Kim	2021	Association between different types of plant-based diet and dyslipidemia in Korean adults	Dyslipidemia	No significant association (OR: 1.02; 95CI: 0.89-1.17; p-trend: 0.50)	No significant association (OR: 0.91; 95CI: 0.78-1.06; p-trend: 0.38)	uPDI associated with dyslipidemia (OR: 1.22; 95CI: 1.05-1.41; p-trend: <0.0001)
			Hypertriglyceridemia	No significant association (OR: 0.91; 95CI: 0.75-1.10; p-trend: 0.14)	No significant association (OR: 1.06; 95CI: 0.85-1.32; p-trend: 0.66)	uPDI associated with hypertriglyceridemia (OR: 1.48; 95CI: 1.21-1.81; p-trend: <0.0001)
			Hypercholesterolemia	No significant association (OR: 0.88; 95CI: 0.71-1.10; p-trend: 0.18)	No significant association (OR: 0.80; 95CI: 0.62-1.05; p-trend: 0.09)	No significant association (OR: 0.89; 95CI: 0.70-1.12; p-trend: 0.010)
			Low HDL-C	No significant association (OR: 1.16; 95CI: 1.01-1.32; p-trend: 0.34)	No significant association (OR: 0.87; 95CI: 0.75-1.02; p-trend: 0.23)	No significant association (OR: 1.16; 95CI: 1.00-1.35; p-trend: 0.01)
			High LDL-C	No significant association (OR: 1.03; 95CI: 0.81-1.32; p-trend: 0.40)	No significant association (OR: 0.75; 95CI: 0.57-1.00; p-trend: 0.24)	No significant association (OR: 0.89; 95CI: 0.69-1.15; p-trend: 0.51)
			High non HDL-C	No significant association (OR: 0.97; 95CI: 0.76-1.24; p-trend: 0.43)	No significant association (OR: 0.93; 95CI: 0.71-1.22; p-trend: 0.87)	No significant association (OR: 1.24; 95CI: 0.96-1.59; p-trend: 0.46)
Shirzadi et al.	2022	Associations of plant-based dietary patterns with cardiovascular risk factors in women	Waist circumference	No significant association (OR: 1.31; 95CI: 0.72-2.39; p-trend: 0.571)	No significant association (OR: 1.12; 95CI: 0.61-2.09; p-trend: 0.707)	No significant association (OR: 1.63; 95CI: 0.92-2.87; p-trend: 0.093)
			Triglycerides	No significant association (OR: 0.68; 95CI: 0.29-1.61; p-trend: 0.406)	No significant association (OR: 0.92; 95CI: 0.37-2.32; p-trend: 0.896)	No significant association (OR: 1.07; 95CI: 0.46-2.46; p-trend: 0.881)
			Total cholesterol	No significant association (OR: 1.22; 95CI: 0.62-2.38; p-trend: 0.575)	No significant association (OR: 1.11; 95CI: 0.55-2.24; p-trend: 0.772)	No significant association (OR: 1.59; 95CI: 0.83-3.04; p-trend: 0.157)
			HDLc	No significant association (OR: 0.61; 95CI: 0.35-1.05; p-trend: 0.062)	No significant association (OR: 0.78; 95CI: 0.44-1.37; p-trend: 0.417)	No significant association (OR: 1.22; 95CI: 0.72-2.05; p-trend: 0.454)
			HTGW (TG≥150; WC≥79)	No significant association (OR: 0.75; 95CI: 0.34-1.70; p-trend: 0.504)	No significant association (OR: 1.07; 95CI: 0.45-2.57; p-trend: 0.838)	No significant association (OR: 1.19; 95CI: 0.54-2.63; p-trend: 0.675)
Song et al.	2021	Association between Unhealthful Plant-Based Diets and Possible Risk of Dyslipidemia	Dyslipidemia	No significant association between PDI and dyslipidemia (OR: 1.03; 95CI: 0.99- 1.07; p-trend: 0.56)	No significant association between hPDI dyslipidemia (OR: 1.00; 95CI: 0.96- 1.04; p-trend: 0.699)	uPDI significantly associated with dyslipidemia (OR: 1.15; 95CI: 1.11–1.20, p-trend: < 0.0001)
			Hypertriglyceridemia	NA	NA	uPDI significantly associated with hypertriglyceridemia (OR: 1.32; 95CI: 1.25-1.39; p-trend: < 0.0001)
			Hypercholesterolemia	NA	NA	uPDI inversely associated with hypercholesterolemia (OR: 0.9; 95CI: 0.86- 0.95, p-trend: <0.0001)
			Low HDL-C	NA	NA	uPDI significantly associated with low HDL-C (OR: 1.29; 95CI: 1.22-1.35; p-trend: < 0.0001)
			High LDL-C	NA	NA	uPDI inversely associated with high LDL-C (OR: 0.87; 95CI: 0.83- 0.92; p=<0.0001)
Aljuraiban et al.	2020	Association between plant-based diets and blood pressure in the INTERMAP study	SBP	No significant association (mean difference: -0.02; 95CI: -0.57 to 0.61)	hPDI inversely associated with SBP (mean difference: −0.71; 95CI: −1.37 to −0.35; p-value: <0.01)	uPDI associated with increased SBP (mean difference: 0.74; 95CI:0.28 to 1.25; p-value: <0.01)
			DBP	No significant association (mean difference: -0.11; 95CI: -0.53 to 0.31)	hPDI inversely associated with DBP (mean difference: −0.42; 95CI: −0.73 to −0.29; p-value: <0.05)	No significant association (mean difference: 0.24; 95CI: −0.12 to 0.60)
Hamaya et al.	2020	Association of diet with circulating trimethylamine-N-oxide concentration	TMAO serum concentrations	No significant association (β: − 0.002; 95CI: −0.01 to 0.006; p-value: 0.67)	hPDI associated with increased TMAO (β:0.015; 95CI: 0.007 to 0.023; p-value: <0.001)	uPDI inversely associated with TMAO (B:− 0.013; 95CI: −0.021 to −0.005; p-value: 0.001)
Kim et al.	2020	Operational Differences in Plant-Based Diet Indices Affect the Ability to Detect Associations with Incident Hypertension in Middle-Aged US Adults	HTN	PDI inversely associated with HTN (HR: 0.90; 95CI: 0.83 - 0.98; p-trend: 0.01) Provegetarian inversely associated with HTN (HR: 0.87; 95CI: 0.80-0.94; p-trend: 0.001)	hPDI inversely associated with HTN (HR: 0.87; 95CI: 0.80-0.95; p-trend: 0.02)	uPDI associated with HTN (HR: 1.13; 95CI: 1.04-1.23; p-trend: 0.005)
Kim et al.	2020	Plant-based diets and incident metabolic syndrome: Results from a South Korean prospective cohort study	Metabolic syndrome	No significant association (HR: 0.96; 95CI: 0.82-1.04; p-trend: 0.08)	No significant association (HR: 0.97; 95CI: 0.86-1.10; p-trend: 0.96)	uPDI associated with metabolic syndrome (HR: 1.44; 95CI: 1.26-1.64; p-trend: <0.001)
			Hypertriglyceridemia	No significant association (HR:0.98; 95CI: 0.85-1.13; p-trend: 0.59)	No significant association (HR: 1.00; 95CI: 0.87-1.15; p-trend: 0.65)	uPDI associated with hypertriglyceridemia (HR: 1.26; 95CI: 1.08-1.46; p-trend: 0.001)
			Low HDL-C	No significant association (HR: 1.13; 95CI: 0.99-1.27; p-trend: 0.15)	No significant association (HR: 1.08; 95CI 0.95-1.22; p-trend: 0.15)	uPDI associated with low HDL-C (HR: 1.25; 95CI: 1.09-1.43; p-trend: 0.001)
			High fasting glucose	PDI inversely associated with high fasting glucose (HR: 0.80; 95CI: 0.70-0.92; p-trend: 0.003)	No significant association (HR: 1.01; 95CI: 0.88-1.16; p-trend: 0.79)	No significant association (HR:1.06; 95CI: 0.91-1.24; p-trend: 0.31)
			Elevated blood pressure	No significant association (HR: 1.01; 95CI: 0.87-1.16; p-trend: 0.97)	No significant association (HR: 0.93; 95CI: 0.80-1.07; p-trend: 0.31)	uPDI associated with elevated blood pressure (HR: 1.24; 95CI: 1.06-1.45; p-trend: 0.001)
Shahavandi et al.	2020	The association of plant-based dietary patterns with visceral adiposity, lipid accumulation product, and triglyceride-glucose index in Iranian adults	HTN	No significant association (OR: 0.86; 95CI: 0.10 - 7.00; p-trend: 0.98)	No significant association (OR: 2.62; 95CI: 0.55 - 12.43; p-trend: 0.21)	No significant association (OR: 2.03; 95CI: 0.35 - 15.07; p-trend: 0.24)
			Hypertriglyceridemia	No significant association (OR: 0.84; 95CI: 0.32 - 2.16; p-trend: 0.60)	No significant association (OR: 0.62; 95CI: 0.27 - 1.42; p-trend: 0.38)	No significant association (OR: 1.58; 95CI: 0.61 - 4.02; p-trend: 0.52)
			Hyperglycemia	No significant association (OR: 0.44; 95CI: 0.18 - 1.03; p-trend: 0.15)	No significant association (OR: 0.91; 95CI: 0.43 - 1.89; p-trend: 0.82)	No significant association (OR: 0.87; 95CI: 0.38 - 1.95; p-trend: 0.61)
			LAP	No significant association (OR: 0.85; 95CI: 0.34 - 2.15; p-trend: 0.91)	No significant association (OR: 0.96; 95CI: 0.41 - 2.22; p-trend: 0.93)	No significant association (OR: 1.25; 95CI: 0.50 - 3.11; p-trend: 0.57)
			TyG	No significant association (OR: 0.89; 95CI: 0.42 - 1.86; p-trend: 0.92)	No significant association (OR: 0.85; 95CI: 0.44 - 1.67; p-trend: 0.75)	No significant association (OR: 0.73; 95CI: 0.36 - 1.50; p-trend: 0.58)
Waterplas et al.	2020	A 10-year longitudinal study on the associations between changes in plant-based diet indices, anthropometric parameters and blood lipids in a Flemish adult population	Waist circumference	No significant association for men or women (M: β: 0.075; Adj. R2: 0.062; p-trend: >0.05; W: β: 0.116; Adj. R2: 0.230; p-trend: >0.05)	No significant association for men or women (M: β: -0.089; Adj. R2: 0.065; p-trend: >0.05; W: β: 0.052; Adj. R2: 0.219; p-trend: >0.05)	No significant association for men or women (M: β: 0.0153; Adj. R2: 0.080; p-trend: >0.05; W: β: 0.000; Adj. R2: 0.217; p-trend: >0.05)
			Total cholesterol	No significant association for men or women (M: β: 0.077; Adj. R2: -0.051; p-trend>0.05; W: β: 0.047; Adj. R2: 0.167; p-trend>0.05)	No significant association for men or women (M: β: 0.055; Adj. R2: -0.054; p-trend>0.05; W: β: 0.057; Adj. R2: 0.168; p-trend>0.05)	No significant association for men or women (M: β: -0.185; Adj. R2: -0.023; p-trend>0.05; W: β: 0.042; Adj. R2: 0.166; p-trend>0.05)
			HDL-cholesterol	No significant association for men or women (M: β: 0.135; Adj. R2: 0.173; p-trend>0.05; W: β: -0.20; Adj. R2: 0.033; p-trend>0.05)	No significant association for men or women (M: β: -0.079; Adj. R2: 0.160; p-trend>0.05; W: β: 0.023; Adj. R2: 0.033; p-trend>0.05)	No significant association for men or women (M: β: 0.012; Adj. R2: 0.154; p-trend>0.05; W: β: -0.018; Adj. R2: 0.033; p-trend>0.05)
			LDL-cholesterol	No significant association for men or women (M: β: 0.085; Adj. R2: -0.037; p-trend>0.05; W: β: 0.057; Adj. R2: 0.165; p-trend>0.05)	No significant association for men or women (M: β: 0.110; Adj. R2: -0.032; p-trend>0.05; W: β: 0.057; Adj. R2: 0.165; p-trend>0.05)	No significant association for men or women (M: β: -0.216; Adj. R2: 0.002; p-trend>0.05; W: β: 0.053; Adj. R2: 0.164; p-trend>0.05)
			Ratio total/HDL cholesterol	No significant association for men or women (M: β: -0.059; Adj. R2: 0.130; p-trend>0.05; W: β: 0.038; Adj. R2: 0.209; p-trend>0.05)	No significant association for men or women (M: β: 0.110; Adj. R2: 0.139; p-trend>0.05; W: β: 0.016; Adj. R2: 0.208; p-trend>0.05)	No significant association for men or women (M: β: -0.156; Adj. R2: 0.151; p-trend>0.05; W: β: 0.015; Adj. R2: 0.208; p-trend>0.05)
			Triglycerides	No significant association for men or women (M: β: -0.112; Adj. R2: 0.015; p-trend>0.05; W: β: 0.018; Adj. R2: 0.191; p-trend>0.05)	No significant association for men or women (M: β: -0.031; Adj. R2: 0.003; p-trend>0.05; W: β: -0.019; Adj. R2: 0.191; p-trend>0.05)	No significant association for men or women (M: β: -0.018; Adj. R2: 0.003; p-trend>0.05; W: β: 0.009; Adj. R2: 0.191; p-trend>0.05)
Weber et al.	2022	Plasma boron concentrations in the general population: a cross-sectional analysis of cardio-metabolic and dietary correlates	Plasma boron concentration (percent change in plasma boron concentrations per 10-point increase in PDIs)	PDI associated with increase in serum plasma boron (β: 8.7; 95CI: 4.2 to 13.4; p-value: <0.001)	hPDI associated with increased plasma boron (β: 10.4; 95CI: 6.6 to 14.3; p-value:<0.001)	uPDI inversely associated with plasma boron concentration (β: −8.8; 95CI: −12.1 to −5.4; p-value: <0.001)
Abbreviations: adj. (adjusted), β (correlation coefficient), CI (confidence interval), DBP (diastolic blood pressure), FBS (fasting blood sugar), HDL-C (high density lipoprotein cholesterol), hPDI (healthy plant-based dietary index), hPVG (healthy provegetarian dietary index), HR (hazard ratio), HTN (hypertension), LAP (lipid accumulation product), LDL-C (low density lipoprotein-cholesterol), M (…

## Sheet: Psychiatric Disorders
Psychological Disorders
Author	Year	Study	Outcome	PDI	hPDI	uPDI
Alijuraiban	2022	Plant-based dietary indices and stress in female college students: a cross-sectional study	Psychological stress	No significant association (mean difference: -0.03; 95CI: -0.11 to 0.05; p-value: 0.503)	hPDI inversely associated with psychological stress (mean difference: -0.17; 95CI: -0.25 to -0.08; p-value: <0.0001)	No significant association (mean difference: 0.03; 95CI: -0.06 to 0.13; p-value: 0.532)
Mousavi et al.	2022	The association of plant-based dietary patterns and psychological disorders among Iranian adults	Depression	PDI inversely associated with depression (OR: 0.61; 95CI: 0.44–0.84; p-trend: 0.001)	hPDI inversely associated with depression (OR: 0.40; 95CI: 0.30–0.53; p-trend: <0.001)	No significant association (OR: 1.21, 95CI: 0.89–1.64; p-trend: 0.12)
			Anxiety	PDI inversely associated with anxiety (OR: 0.65; 95CI: 0.43–0.99; p-trend: 0.03)	hPDI inversely associated with anxiety (OR: 0.44; 95CI: 0.30–0.65; p-trend: <0.001)	uPDI significantly associated with anxiety (OR: 1.60, 95CI: 1.06–2.42; p-trend: 0.006)
			Psychological Distress	No significant association (OR: 0.80; 95CI: 0.57–1.13; p-trend: 0.12)	hPDI inversely associated with psychological distress (OR: 0.51; 95CI: 0.38–0.68; p-trend: <0.001)	uPDI significantly associated with psychological distress (OR: 1.38, 95CI: 1.01–1.90; p-trend: 0.02)
Daneshzad et al.	2019	Association of dietary acid load and plant-based diet index with sleep, stress, anxiety and depression in diabetic women	Depression	No significant association (OR: 0.76; 95CI: 0.39-1.48; p-trend: 0.426)	hPDI inversely associated with depression (OR: 0.21; 95CI: 0.10-0.43; p-trend: <0.0001)	uPDI significantly associated with depression (OR: 9.35; 95CI: 3.96 - 22.07; p-trend: <0.0001)
			Anxiety	No significant association (OR: 0.93; 95CI: 0.49-1.78; p-trend: 0.841)	hPDI inversely associated with anxiety (OR: 0.26; 95CI: 0.13-0.51; p-trend: <0.0001)	uPDI significantly associated with anxiety (OR: 4.74; 95CI: 2.28 - 9.85; p-trend: <0.001)
			Stress	No significant association (OR: 0.74; 95CI: 0.39-1.39; p-trend: 0.354)	hPDI inversely associated with stress (OR: 0.24; 95CI: 0.12-0.48; p-trend: <0.0001)	uPDI significantly associated with stress (OR: 4.24; 95CI: 2.14 - 8.38; p-trend: <0.0001)
Gomez-Martinez	2022	Impulsivity is longitudinally associated with healthy and unhealthy dietary patterns in individuals with overweight or obesity and metabolic syndrome within the framework of the PREDIMED-Plus trial	Impulsivity	NA	hPDI inversely associated with impulsivity (β = -0.92; 95CI: -1.67 to -0.16; p-value: 0.017)	No significant association (β = 0.61; 95CI: -0.56 to 1.77; p-value: 0.307)
Liang et al.	2022	78	Cognitive impairment risk (PDI and hPDI comparing lower to higher; uPDI comparing higher to lower)	Lower PDI associated with higher risk cognitive impairment (HR: 1.32; 95CI: 1.16–1.50; p-trend: <0.001)	Lower hPDI associated with higher risk of cognitive impairment (HR: 1.46; 95CI: 1.29–1.66; p-trend: <0.001)	Higher uPDI associated with higher risk of cognitive impairment (OR: 1.21; 95CI: 1.06–1.38; p-trend: 0.004)
Liu et al.	2022	A healthy plant-based diet was associated with slower cognitive decline in African American older adults: a biracial community-based cohort	Cognitive impairment	African American: No significant association (β ± SE: 0.0072 ± 0.0073; p-trend: 0.51)	African American: hPDI associated with decreased rates of cognitive decline (β ± SE: 0.0183 ± 0.0086; p-trend: 0.04)	African American: No significant association (β ± SE: −0.0137 ± 0.0086; p-trend: 0.21)
Liu et al.	2022	A healthy plant-based diet was associated with slower cognitive decline in African American older adults: a biracial community-based cohort	Cognitive impairment	White: No significant association ( β ± SE: 0.0010 ± 0.0095; p-trend: 0.24)	White: No significant association (β ± SE: −0.0047 ± 0.0098; 0.65)	White: No significant association (β ± SE: −0.0091 ± 0.0096; p-trend: 0.44)
Wu et al.	2019	Dietary pattern in midlife and cognitive impairment in late life: a prospective study in Chinese adults	Cognitive Impairment	PDI inversely associated with cognitive decline (HR: 0.82; 95CI: 0.71-0.94; p-trend: <0.001)	hPDI inversely associated with cognitive decline (HR: 0.78; 95CI: 0.68-0.90; p-trend: <0.001)	NA
Zamani et al.	2019	Association of plant-based dietary patterns with psychological profile and obesity in Iranian women	Depression	PDI inversely associated with depression (OR: 0.41; 95CI: 0.23-0.71; p-trend: 0.001)	hPDI inversely associated with depression (OR: 0.44; 95CI: 0.25-0.76; p-trend: 0.003)	uPDI significantly associated with depression (OR: 1.91; 95CI: 1.03-3.55; p-trend: 0.027)
			Anxiety	PDI inversely associated with anxiety (OR: 0.56; 95CI: 0.33-0.94; p-trend: 0.030)	hPDI inversely associated with anxiety (OR: 0.55; 95CI: 0.33-0.94; p-trend: 0.039)	No significant association (OR: 1.31; 95CI: 0.73-2.36; p-trend: 0.281)
			Stress	PDI inversely associated with stress (OR: 0.44; 95CI: 0.26-0.75; p-trend: 0.003)	hPDI inversely associated with stress (OR: 0.49; 95CI: 0.29-0.82; p-trend: 0.009)	No significant association (OR: 1.07; 95CI: 0.60-1.93; p-trend: 0.597)
Zhu et al.	2022	Plant-based dietary patterns and cognitive function: A prospective cohort analysis of elderly individuals in China (2008-2018)	Cognitive impairment	PDI inversely associated with cognitive impairment (OR: 0.45; 95CI: 0.39 -0.52; p-trend: <0.001)	hPDI inversely associated with cognitive impairment (OR: 0.61; 95CI: 0.54 - 0.70; p-trend: <.001)	uPDI associated with incidence of cognitive impairment (OR: 2.03; 95CI: 1.79 - 2.31; p-trend: <0.001)
Abbreviations: CI (confidence interval), hPDI (healthy plant-based dietary index), HR (hazard ratio), NA (not applicable), OR (odds ratio), PDI (plant-based dietary index, uPDI (unhealthy plant-based dietary index)

## Sheet: Glioma
Glioma
Author	Year	Study	Outcome	PDI	hPDI	uPDI
Mousavi et al.	2021	Adherence to plant-based dietary patterns in relation to glioma: a case-control study	Glioma	PDI inversely associated with risk of glioma (OR: 0.31; 95CI: 0.16–0.62; p-trend: 0.001)	hPDI inversely associated with risk of glioma (OR: 0.21; 95CI: 0.10–0.42; p-value: < 0.001)	uPDI associated with greater risk of glioma (OR: 4.78; 95CI: 2.27–10.08; p -trend: <0.001)
Abbreviations: CI (confidence interval), hPDI (healthy plant-based dietary index), OR (odds ratio), PDI (plant-based dietary index, uPDI (unhealthy plant-based dietary index)

## Sheet: Cancer
Cancer
Author	Year	Study	Outcome	PDI	hPDI	uPDI
Anyene et al.	2021	Plant-Based Dietary Patterns and Breast Cancer Recurrence and Survival in the Pathways Study	Breast Cancer recurrence	Baseline: No significant association (HR: 1.13; 95CI: 0.97-1.33) TDC: No significant association (HR: 1.17; 95CI: 0.98-1.39)	Baseline: No significant association (HR: 1.05; 95CI: 0.92-1.19) TDC: No significant association (HR: 1.11; 95CI: 0.97-1.26)	Baseline: No significant association (HR: 0.96; 95CI: 0.84-1.09) TDC: No significant association (HR: 0.9; 95CI: 0.79-1.03)
Kim et al.	2022	Plant-based dietary patterns defined by a priori indices and colorectal cancer risk by sex and race/ethnicity: the Multiethnic Cohort Study	Colorectal cancer	Men: PDI inversely associated with colorectal cancer (OR: 0.76; 95CI: 0.67 – 0.87; p-trend: <0.001)	Men: hPDI inversely associated with colorectal cancer (OR: 0.79; 95CI: 0.69 – 0.91; p-trend: 0.0001)	Men: No significant association (OR: 1.08; 95CI: 0.95 – 1.22; p-trend: 0.19)
Kim et al.	2022	Plant-based dietary patterns defined by a priori indices and colorectal cancer risk by sex and race/ethnicity: the Multiethnic Cohort Study	Colorectal cancer	Women: No significant association (OR: 0.99; 95CI: 0.86 – 1.14; p-trend: 0.53)	Women: No significant association (OR: 0.91; 95CI: 0.80 – 1.04; p-trend: 0.14)	Women: No significant association (OR: 1.01; 95CI: 0.89 – 1.15; p-trend: 0.85)
Loeb et al.	2022	Association of plant-based diet index with prostate cancer risk	Total prostate cancer	No significant association (HR: 0.97; 95CI: 0.90-1.05; p-trend: 0.17)	No significant association (HR: 0.95; 95CI: 0.87-1.02; p-trend: 0.11)	NA
			Localized prostate cancer	No significant association (HR: 0.96; 95CI: 0.87-1.06; p-trend: 0.18)	No significant association (HR: 0.91; 95CI: 0.83-1.01; p-trend: 0.02)	NA
			Advanced prostate cancer	No significant association (HR: 0.78; 95CI: 0.59-1.04; p-trend: 0.06)	No significant association (HR: 0.93; 95CI: 0.70-1.25; p-trend: 0.75)	NA
			Lethal prostate cancer	No significant association (HR: 0.83; 95CI: 0.67-1.02; p-trend: 0.07)	No significant association (HR: 0.98; 95CI: 0.79-1.21; p-trend: 0.60)	NA
			Fatal prostate cancer	No significant association (HR: 0.81; 95CI: 0.64-1.01; p-trend: 0.04)	No significant association (HR: 0.89; 95CI: 0.71-1.13; p-trend: 0.35)	NA
Oncina-Canovas et al.	2022	Adherence to Pro-Vegetarian Food Patterns and Risk of Oesophagus, Stomach, and Pancreas Cancers: A Multi Case-Control Study (The PANESOES Study)	Esophageal cancer	Q5 v. Q1: PVG inversely associated with esophageal cancer (RRR: 0.37; 95CI: 0.32 - 0.42) Continuous: PVG inversely associated with esophageal cancer (RRR: 0.94; 95CI: 0.91 - 0.97; p-trend: 0.01)	Q5 v. Q1: hPVG inversely associated with esophageal cancer (RRR: 0.72; 95CI: 0.58 - 0.90) Continuous: No significant association (RRR: 0.98; 95CI: 0.95 - 1.00; p-trend: 0.10)	Q5 v. Q1: No significant association (RRR: 1.26; 95CI: 1.00 - 1.60) Continuous: No significant association (RRR: 1.01; 95CI: 0.99 - 1.03; p-trend: 0.10)
			Stomach cancer	Q5 v. Q1: PVG inversely associated with stomach cancer (RRR: 0.34; 95CI: 0.27 - 0.43) Continuous: PVG inversely associated with stomach cancer (RRR: 0.94; 95CI: 0.92 - 0.96; p-trend: 0.001)	Q5 v. Q1: hPVG inversely associated with stomach cancer (RRR: 0.42; 95CI: 0.34 - 0.52) Continuous: hPVG inversely associated with stomach cancer (RRR: 0.95; 95CI: 0.94 - 0.97; p-trend: 0.01)	Q5 v. Q1: uPVG associated with stomach cancer (RRR: 1.76; 95CI: 1.42 - 2.18) Continuous: uPVG associated with stomach cancer (RRR: 1.03; 95CI: 1.02 - 1.05; p-trend: 0.01)
			Pancreatic cancer	Q5 v. Q1: PVG inversely associated with pancreatic cancer (RRR: 0.43; 95CI: 0.35 - 0.52) Continuous: PVG inversely associated with pancreatic cancer (RRR: 0.95; 95CI: 0.92 - 0.98; p-trend: 0.01)	Q5 v. Q1: hPVG inversely associated with pancreatic cancer (RRR: 0.74; 95CI: 0.59 - 0.92) Continuous: No significant association (RRR: 0.98; 95CI: 0.96 - 1.00; p-trend: 0.10)	Q5 v. Q1: No significant association (RRR: 0.91; 95CI: 0.72 - 1.14) Continuous: No significant association (RRR: 0.98; 95CI: 0.96 - 1.00; p-trend: 0.10)
Payandeh et al.	2021	The Lack of Association between Plant-Based Dietary Pattern and Breast Cancer: a Hospital-Based Case-Control Study	Breast Cancer	No significant association (OR: 1.00; 95CI: 0.55-1.83; p-trend: 0.95)	No significant association (OR: 0.89; 95CI: 0.49-1.62; p-trend: 0.93)	No significant association (OR: 1.80; 95CI: 0.95-3.42; p-trend: 0.18)
Rigi et al.	2021	The association between plant-based dietary patterns and risk of breast cancer: a case-control study	Breast cancer*	PDI inversely associated with breast cancer (OR: 0.33; 95CI: 0.22-0.50; p-trend: <0.001)	hPDI inversely associated with breast cancer (OR 0.64; 95CI: 0.43-0.94; p-trend: 0.008)	uPDI associated with breast cancer (OR: 2.23; 95CI: 1.48-3.36; p-trend<0.001)
Romanos-Nanclares et al.	2020	Healthful and unhealthful provegetarian food patterns and the incidence of breast cancer: Results from a Mediterranean cohort	Breast cancer*	No significant association (HR: 1.03; 95CI: 0.67–1.60; p-trend: 0.875)	No significant association (HR: 0.83; 95CI: 0.50–1.37; p-trend: 0.466)	No significant association: (HR: 1.31; 95CI: 0.79–2.19; p-trend: 0.282)
Romanos-Nanclares et al.	2021	Healthful and Unhealthful Plant-Based Diets and Risk of Breast Cancer in U.S. Women: Results from the Nurses' Health Studies	Incidence Breast Cancer	PDI inversely associated with breast cancer incidence (HR: 0.89; 95CI: 0.84-0.95; p-trend: <0.01)	hPDI inversely associated with breast cancer incidence (HR: 0.89; 95CI: 0.83-0.94; p-trend: <0.01)	No significant association (HR: 1.04; 95CI: 0.97 -1.10; p-trend: 0.20)
			Incidence ER+ Breast Cancer	No significant association (HR: 0.93; 95CI: 0.86-1.00; p-trend: 0.05)	hPDI inversely associated with ER+ breast cancer (HR: 0.91; 95CI: 0.85 - 0.99; p-trend: 0.02)	No significant association (HR: 1.00; 95CI: 0.93 - 1.08; p-trend: 0.99)
			Incidence ER- Breast Cancer	No significant association (HR: 0.85; 95CI: 0.72 - 1.00; p-trend: 0.03)	hPDI inversely associated with ER- breast cancer (HR: 0.77; 95CI: 0.65 - 0.90; p-trend: <0.01)	uPDI associated with ER- breast cancer (HR: 1.28; 95CI: 1.08 -1.51; p-trend: <0.01)
			Incidence Luminal A Breast Cancer	No significant association (HR: 0.91; 95CI: 0.80-1.03; p-trend:0.11)	No significant association (HR: 0.88; 95CI: 0.77 - 1.00; p-trend: 0.12)	No significant association (HR: 0.99; 95CI: 0.87 -1.13; p-trend: 0.91)
			Incidence Luminal B Breast Cancer	No significant association (HR: 1.04; 95CI: 0.86- 1.26; p-trend: 0.39)	No significant association (HR: 1.00; 95CI: 0.83 -1.20; p-trend: 0.99)	No significant association (HR: 1.03; 95CI: 0.86 -1.24; p-trend: 0.81)
			Incidence HER-2 Breast Cancer	No significant association (HR: 1.10; 95CI: 0.72 - 1.69; p-trend: 0.57)	No significant association (HR: 0.72; 95CI: 0.47 - 1.11; p-trend: 0.04)	No significant association (HR: 1.49; 95CI: 0.98 - 2.27; p-trend: 0.04)
			Incidence Basal-like Breast Cancer	No significant association (HR: 0.69; 95CI: 0.46 - 1.02; p-trend: 0.01)	No significant association (HR: 0.70; 95CI: 0.47 - 1.04; p-trend: 0.13)	No significant association (HR: 1.13; 95CI: 0.77 - 1.66; p-trend: 0.66)
Sasanfar et al.	2021	Adherence to plant-based dietary pattern and risk of breast cancer among Iranian women	Breast cancer	No significant association (OR: 0.96; 95CI: 0.65-1.42; p-trend: 0.44)	hPDI inversely associated with breast cancer (OR: 0.61; 95CI: 0.40-0.93; p-trend: 0.01)	No significant association (OR: 1.21; 95CI: 0.80-1.84; p-trend: 0.35)
Wu et al.	2022	Association of plant-based dietary patterns with the risk of colorectal cancer: a large-scale case-control study	Colorectal cancer	PDI inversely associated with colorectal cancer (OR: 0.79; 95CI: 0.66-0.95; p-trend: <0.001)	hPDI inversely associated with colorectal cancer (OR: 0.45; 95CI: 0.38 - 0.55; p-trend: <0.001)	uPDI associated with colorectal cancer (OR: 1.45; 95CI: 1.18 - 1.78; p-trend: <0.001)
Wang et al.	2022	Healthy and unhealthy plant-based diets in relation to the incidence of colorectal cancer overall and by molecular subtypes	Colorectal cancer	NA	hPDI inversely associated with colorectal cancer (HR: 0.86; 95CI: 0.77 - 0.96; p-trend: 0.04)	uPDI associated with colorectal cancer (HR: 1.16; 95CI: 1.04 - 1.29; p-trend: 0.005)
* Significance did not change with premenopausal or postmenopausal subgroups
Abbreviations: CI (confidence interval), ER (estrogen receptor), HER (human epidermal growth factor receptor), hPDI (healthy plant-based dietary index), HR (hazard ratio), OR (odds ratio), PDI (plant-based dietary index, TDC (time-dependent cumulative), uPDI (unhealthy plant-based dietary index)

## Sheet: Men's Health
Men's Health
Author	Year	Study	Outcome	PDI	hPDI	uPDI
Carto et al.	2022	Consumption of a Healthy Plant-based Diet is Associated With a Decreased Risk of Erectile Dysfunction: A Cross-sectional Study of the National Health and Nutrition Examination Survey	Erectile dysfunction	No significant association (OR: 1.01; 95CI: 0.99-1.03; p-trend: 0.240)	hPDI inversely associated with ED (OR: 0.98, 95CI: 0.96-0.99; p-trend: 0.001)	NA
Kuchakulla et al.	2021	The association between plant-based content in diet and testosterone levels in US adults	TT	No significant association (β: -2.09; 95CI: -7.51 to 3.32; p-value: 0.446)	No significant association (β: -4.46; 95CI: -9.02 to 0.12; p-value: 0.056)	NA
Lu et al.	2021	The association between plant-based diet and erectile dysfunction in Chinese men	IIEF-5	PDI associated with IIEF-5 score (β: 0.473; 95CI: 0.365 to 0.580; p-value: 0.022)	hPDI associated with IIEF-5 score (β: 0.406; 95CI: 0.297 to 0.515; p-value: 0.004)	NA
			NO	PDI associated with NO (β: 0.147; 95CI: 0.035 to 0.236; p-value: 0.005)	hPDI associated with NO (β: 0.153; 95CI: 0.055 to 0.250; p-value: 0.002)	NA
			E-selectin	PDI inversely associated with E-selectin (β: -0.129; 95CI: -0.256 to -0.002; p-value: 0.001)	hPDI inversely associated with E-selectin (β: -0.140; 95CI: -0.243 to -0.037; p-value: 0.00)	NA
			TT	No significant association (β: 0.109; 95CI: -0.084 to 0.303; p-value: 0.201)	No significant association (β: 0.102; 95CI: -0.092 to 0.295; p-value: 0.514)	NA
Lu et al.	2021	The association between plant-based diet and erectile function in Chinese young healthy men: A population-based study	IIEF-5	No significant association (β: 0.280; 95CI: -1.156 to 1.176; p-value: 0.699)	No significant association (β: 0.200; 95CI: -1.338 to 1.738; p-value: 0.194)	NA
			NO	No significant association (β: 0.195; 95CI: -0.053 to 0.441; p-value: 0.107)	No significant association (β: 0.0.186; 95CI: -0.120 to 0.487; p-value: 0.275)	NA
			E-selectin	No significant association (β: 0.214; 95CI: -1.082 to 1.510; p-value: 0.376)	No significant association (β: 0.237; 95CI: -1.143 to 1.616; p-value: 0.492)	NA
			TT	No significant association (β: 0.202; 95CI: -0.124 to 0.529; p-value: 0.183)	No significant association (β: 0.106; 95CI: -0.243 to 0.455; p-value: 0.315)	NA
Nouri et al.	2022	The Relationship between Plant-Based Diet Index and Semen Parameters of Men with Infertility: A Cross-Sectional Study	Semen volume (ml)	PDI inversely associated with semen volume (OR: 0.43; 95CI: 0.21 - 0.87; p-trend: 0.02)	No significant association (OR: 0.84; 95CI: 0.40 - 1.75; p-trend: 0.72)	No significant association (OR: 0.99; 95CI: 0.50 - 1.96; p-trend: 0.90)
			Semen density (x106/ml)	No significant association (OR: 1.02; 95CI: 0.50 - 2.11; p-trend: 0.97)	No significant association (OR: 0.71; 95CI: 0.33 - 1.56; p-trend: 0.36)	No significant association (OR: 0.92; 95CI: 0.45 - 1.89; p-trend: 0.84)
			Semen total motility (%)	No significant association (OR: 1.17; 95CI: 0.56 - 2.42; p-trend: 0.75)	No significant association (OR: 0.88; 95CI: 0.41 - 1.88; p-trend: 0.66)	uPDI inversely associated with semen total motility (OR: 0.39; 95CI: 0.18 - 0.85; p-trend: 0.01)
			Semen normal morphology (%)	No significant association (OR: 0.86; 95CI: 0.25 - 2.96; p-trend: 0.82)	No significant association (OR: 0.35; 95CI: 0.10 - 1.21; p-trend: 0.09)	No significant (OR: 1.72; 95CI: 0.51 - 5.73; p-trend: 0.42)
Mouzannar et al.	2021	Impact of Plant-Based Diet on PSA Level: Data From the National Health and Nutrition Examination Survey	Elevated PSA	No significant association (OR: 1.04; 95CI: 049-2.21; p-trend: 0.920)	hPDI inversely associated with elevated PSA (OR: 0.47; 95CI: 0.24-0.95; p-trend: 0.034)	NA
Yang et al.	2022	Plant-based diet index and erectile dysfunction in the Health Professionals Follow-Up Study	Incident erectile dysfunction among age < 60 years	No significant association (HR: 1.0; 95CI: 0.99 - 1.01; P-trend >0.9)	No significant association (HR: 0.91; 95CI: 0.73 - 1.14; P-trend >0.9)	uPDI associated with erectile dysfunction amongst age < 60y (HR: 1.27; 95CI: 1.01 - 1.60; P-trend: 0.04)
			Incident erectile dysfunction among age < 70 years	PDI inversely associated with erectile dysfunction amongst age < 70y (HR: 0.91; 95CI: 0.82 - 1.01; P-trend: 0.007)	hPDI inversely associated with erectile dysfunction amongst age < 70y (HR: 0.82; 95CI: 0.73 - 0.91; P-trend: <0.001)	No significant association (HR: 1.02; 95CI: 0.92 - 1.14; P-trend: 0.5)
			Incident erectile dysfunction among age ≥70 years	No significant association (HR: 1.03; 95CI: 0.94 - 1.13; P-trend: 0.6)	No significant association (HR: 0.92; 95CI: 0.84 - 0.99; P-trend: 0.06)	No significant association (HR: 0.97; 95CI: 0.89 - 1.06; P-trend: 0.5)
Abbreviations: β (correlation coefficient), CI (confidence interval), ED (erectile dysfunction), hPDI (healthy plant-based dietary index), HR (hazards ratio), IIEF-5 (International Index of Erectile Function-5), NA (not applicable), NO (nitric oxide), OR (odds ratio), PDI (plant-based dietary index, PSA (prostate specific antigen), TT (total testosterone), uPDI (unhealthy plant-based dietary inde…

## Sheet: Fecundability
Mortality
Author	Year	Study	Outcome	PDI	hPDI	uPDI
Lim et al.	2022	Prepregnancy adherence to plant-based diet indices and exploratory dietary patterns in relation to fecundability	Fecundability	No significant association (HR: 1.15; 95CI: 0.79-1.68; p-trend: 0.42)	hPDI significantly associated with fecundability (HR: 1.46; 95CI: 1.02-2.07; p-trend: 0.036)	uPDI inversely associated with fecundability (HR: 0.65; 95CI: 0.46 -0.91; p-trend: 0.009)
Abbreviations: CI (confidence interval), hPDI (healthy plant-based dietary index), HR (hazard ratio), PDI (plant-based dietary index, uPDI (unhealthy plant-based dietary index)

[truncated: 12 more sheets: Diabetes, COVID, Inflammation, Bone Biomarkers, Sleep Quality, Obesity, Quality of Life, Infant Growth, Micronutrients, Asthma, Abbreviations, Source Articles]
